# Supplementary material for: Open-Source Platform for Adjustable Training Regimes in Freely Moving and Head-Fixed Mice
Source: eNeuro. 2026 Mar 10;13(3):ENEURO.0459-25.2026. doi: 10.1523/ENEURO.0459-25.2026 (PMC13045870; doi:10.1523/ENEURO.0459-25.2026)
Supplement: Data 1 — Download Data 1, ZIP file. [file eneuro-13-ENEURO.0459-25.2026-s001.zip]

Archive with 128 entries (79 files):
- ExtendedData2/BehavioralTasks/
- ExtendedData2/BehavioralTasks/CirclesDiscrimination/
- ExtendedData2/BehavioralTasks/CirclesDiscrimination/ArduinoCode/
- ExtendedData2/BehavioralTasks/CirclesDiscrimination/ArduinoCode/Free_Behavior_Task_Switch_v250909/
- ExtendedData2/BehavioralTasks/CirclesDiscrimination/ArduinoCode/Free_Behavior_Task_Switch_v250909/Free_Behavior_Task_Switch_v250909.ino
- ExtendedData2/BehavioralTasks/CirclesDiscrimination/ArduinoCode/ReadMe.txt
- ExtendedData2/BehavioralTasks/CirclesDiscrimination/DataOut/
- ExtendedData2/BehavioralTasks/CirclesDiscrimination/DataOut/DataStructGenerator.m
- ExtendedData2/BehavioralTasks/CirclesDiscrimination/ReadMe.txt
- ExtendedData2/BehavioralTasks/CirclesDiscrimination/TaskCode/
- ExtendedData2/BehavioralTasks/CirclesDiscrimination/TaskCode/Circles_Discrimination_vGitHub.fig
- ExtendedData2/BehavioralTasks/CirclesDiscrimination/TaskCode/Circles_Discrimination_vGitHub.m
- ExtendedData2/BehavioralTasks/CirclesShaping_1/
- ExtendedData2/BehavioralTasks/CirclesShaping_1/ArduinoCode/
- ExtendedData2/BehavioralTasks/CirclesShaping_1/ArduinoCode/Free_Behavior_Task_Switch_v250909/
- ExtendedData2/BehavioralTasks/CirclesShaping_1/ArduinoCode/Free_Behavior_Task_Switch_v250909/Free_Behavior_Task_Switch_v250909.ino
- ExtendedData2/BehavioralTasks/CirclesShaping_1/ArduinoCode/ReadMe.txt
- ExtendedData2/BehavioralTasks/CirclesShaping_1/DataOut/
- ExtendedData2/BehavioralTasks/CirclesShaping_1/DataOut/DataStructGenerator.m
- ExtendedData2/BehavioralTasks/CirclesShaping_1/ReadMe.txt
- ExtendedData2/BehavioralTasks/CirclesShaping_1/TaskCode/
- ExtendedData2/BehavioralTasks/CirclesShaping_1/TaskCode/Circles_Shaping_1_vGitHub.fig
- ExtendedData2/BehavioralTasks/CirclesShaping_1/TaskCode/Circles_Shaping_1_vGitHub.m
- ExtendedData2/BehavioralTasks/CirclesShaping_2/
- ExtendedData2/BehavioralTasks/CirclesShaping_2/ArduinoCode/
- ExtendedData2/BehavioralTasks/CirclesShaping_2/ArduinoCode/Free_Behavior_Task_Switch_v250909/
- ExtendedData2/BehavioralTasks/CirclesShaping_2/ArduinoCode/Free_Behavior_Task_Switch_v250909/Free_Behavior_Task_Switch_v250909.ino
- ExtendedData2/BehavioralTasks/CirclesShaping_2/ArduinoCode/ReadMe.txt
- ExtendedData2/BehavioralTasks/CirclesShaping_2/DataOut/
- ExtendedData2/BehavioralTasks/CirclesShaping_2/DataOut/DataStructGenerator.m
- ExtendedData2/BehavioralTasks/CirclesShaping_2/ReadMe.txt
- ExtendedData2/BehavioralTasks/CirclesShaping_2/TaskCode/
- ExtendedData2/BehavioralTasks/CirclesShaping_2/TaskCode/Circles_Shaping_2_vGitHub.fig
- ExtendedData2/BehavioralTasks/CirclesShaping_2/TaskCode/Circles_Shaping_2_vGitHub.m
- ExtendedData2/BehavioralTasks/GratingDiscrimination2AC/
- ExtendedData2/BehavioralTasks/GratingDiscrimination2AC/ArduinoCode/
- ExtendedData2/BehavioralTasks/GratingDiscrimination2AC/ArduinoCode/AutoClicker_250502/
- ExtendedData2/BehavioralTasks/GratingDiscrimination2AC/ArduinoCode/AutoClicker_250502/AutoClicker_250502.ino
- ExtendedData2/BehavioralTasks/GratingDiscrimination2AC/ArduinoCode/AutoClicker_250502/ReadMe.txt
- ExtendedData2/BehavioralTasks/GratingDiscrimination2AC/ArduinoCode/LickportControl_disc_corr_RecordingCompatable_v251201/
- ExtendedData2/BehavioralTasks/GratingDiscrimination2AC/ArduinoCode/LickportControl_disc_corr_RecordingCompatable_v251201/LickportControl_disc_corr_RecordingCompatable_v251201.ino
- ExtendedData2/BehavioralTasks/GratingDiscrimination2AC/ArduinoCode/LickportControl_disc_corr_RecordingCompatable_v251201/ReadMe.txt
- ExtendedData2/BehavioralTasks/GratingDiscrimination2AC/ArduinoCode/LickportControl_disc_corr_v240412/
- ExtendedData2/BehavioralTasks/GratingDiscrimination2AC/ArduinoCode/LickportControl_disc_corr_v240412/LickportControl_disc_corr_v240412.ino
- ExtendedData2/BehavioralTasks/GratingDiscrimination2AC/ArduinoCode/LickportControl_disc_corr_v240412/ReadMe.txt
- ExtendedData2/BehavioralTasks/GratingDiscrimination2AC/ArduinoCode/readEncoderData_diff_v2/
- ExtendedData2/BehavioralTasks/GratingDiscrimination2AC/ArduinoCode/readEncoderData_diff_v2/readEncoderData_diff_v2.ino
- ExtendedData2/BehavioralTasks/GratingDiscrimination2AC/ArduinoCode/readEncoderData_diff_v2/ReadMe.txt
- ExtendedData2/BehavioralTasks/GratingDiscrimination2AC/ArduinoCode/ReadMe.txt
- ExtendedData2/BehavioralTasks/GratingDiscrimination2AC/DataOut/
- ExtendedData2/BehavioralTasks/GratingDiscrimination2AC/DataOut/dataStructGenerator.m
- ExtendedData2/BehavioralTasks/GratingDiscrimination2AC/ReadMe.txt
- ExtendedData2/BehavioralTasks/GratingDiscrimination2AC/TaskCode/
- ExtendedData2/BehavioralTasks/GratingDiscrimination2AC/TaskCode/corridorImage.mat
- ExtendedData2/BehavioralTasks/GratingDiscrimination2AC/TaskCode/grating_45.mat
- ExtendedData2/BehavioralTasks/GratingDiscrimination2AC/TaskCode/grating_disc_2Choice_vGitHub.fig
- ExtendedData2/BehavioralTasks/GratingDiscrimination2AC/TaskCode/grating_disc_2Choice_vGitHub.m
- ExtendedData2/BehavioralTasks/GratingDiscrimination2AC/TaskCode/grating_vertical.mat
- ExtendedData2/BehavioralTasks/RunningRewardAssociation2AC/
- ExtendedData2/BehavioralTasks/RunningRewardAssociation2AC/ArduinoCode/
- ExtendedData2/BehavioralTasks/RunningRewardAssociation2AC/ArduinoCode/AutoClicker_241113/
- ExtendedData2/BehavioralTasks/RunningRewardAssociation2AC/ArduinoCode/AutoClicker_241113/AutoClicker_241113.ino
- ExtendedData2/BehavioralTasks/RunningRewardAssociation2AC/ArduinoCode/AutoClicker_241113/ReadMe.txt
- ExtendedData2/BehavioralTasks/RunningRewardAssociation2AC/ArduinoCode/LickportControl_W4R_v241107/
- ExtendedData2/BehavioralTasks/RunningRewardAssociation2AC/ArduinoCode/LickportControl_W4R_v241107/LickportControl_W4R_v241107.ino
- ExtendedData2/BehavioralTasks/RunningRewardAssociation2AC/ArduinoCode/LickportControl_W4R_v241107/ReadMe.txt
- ExtendedData2/BehavioralTasks/RunningRewardAssociation2AC/ArduinoCode/readEncoderData_diff_v2/
- ExtendedData2/BehavioralTasks/RunningRewardAssociation2AC/ArduinoCode/readEncoderData_diff_v2/readEncoderData_diff_v2.ino
- ExtendedData2/BehavioralTasks/RunningRewardAssociation2AC/ArduinoCode/readEncoderData_diff_v2/ReadMe.txt
- ExtendedData2/BehavioralTasks/RunningRewardAssociation2AC/ArduinoCode/ReadMe.txt
- ExtendedData2/BehavioralTasks/RunningRewardAssociation2AC/DataOut/
- ExtendedData2/BehavioralTasks/RunningRewardAssociation2AC/DataOut/DataStructGenerator.m
- ExtendedData2/BehavioralTasks/RunningRewardAssociation2AC/ReadMe.txt
- ExtendedData2/BehavioralTasks/RunningRewardAssociation2AC/TaskCode/
- ExtendedData2/BehavioralTasks/RunningRewardAssociation2AC/TaskCode/Shaping_2Choice_vGitHub.fig
- ExtendedData2/BehavioralTasks/RunningRewardAssociation2AC/TaskCode/Shaping_2Choice_vGitHub.m
- ExtendedData2/LICENSE
- ExtendedData2/PartsFiles/
- ExtendedData2/PartsFiles/2lickportHolder.ipt
- ExtendedData2/PartsFiles/2lickportHolder.stl
- ExtendedData2/PartsFiles/2lickportHolder.stp
- ExtendedData2/PartsFiles/DividerBar.ipt
- ExtendedData2/PartsFiles/DividerBar.stl
- ExtendedData2/PartsFiles/DividerBar.stp
- ExtendedData2/PartsFiles/PartsList.docx
- ExtendedData2/PupilTracking/
- ExtendedData2/PupilTracking/eyeTracking_IRillumination_vGitHub.m
- ExtendedData2/PupilTracking/ResNetModel/
- ExtendedData2/PupilTracking/ResNetModel/inputs/
- ExtendedData2/PupilTracking/ResNetModel/inputs/Frames/
- ExtendedData2/PupilTracking/ResNetModel/inputs/Frames/DeleteMe.txt
- ExtendedData2/PupilTracking/ResNetModel/inputs/ReadMe.txt
- ExtendedData2/PupilTracking/ResNetModel/inputs/Test/
- ExtendedData2/PupilTracking/ResNetModel/inputs/Test/OccludedEye/
- ExtendedData2/PupilTracking/ResNetModel/inputs/Test/OccludedEye/DeleteMe.txt
- ExtendedData2/PupilTracking/ResNetModel/inputs/Test/OpenEye/
- ExtendedData2/PupilTracking/ResNetModel/inputs/Test/OpenEye/DeleteMe.txt
- ExtendedData2/PupilTracking/ResNetModel/inputs/Train/
- ExtendedData2/PupilTracking/ResNetModel/inputs/Train/OccludedEye/
- ExtendedData2/PupilTracking/ResNetModel/inputs/Train/OccludedEye/DeleteMe.txt
- ExtendedData2/PupilTracking/ResNetModel/inputs/Train/OpenEye/
- ExtendedData2/PupilTracking/ResNetModel/inputs/Train/OpenEye/DeleteMe.txt
- ExtendedData2/PupilTracking/ResNetModel/inputs/Validation/
- ExtendedData2/PupilTracking/ResNetModel/inputs/Validation/OccludedEye/
- ExtendedData2/PupilTracking/ResNetModel/inputs/Validation/OccludedEye/DeleteMe.txt
- ExtendedData2/PupilTracking/ResNetModel/inputs/Validation/OpenEye/
- ExtendedData2/PupilTracking/ResNetModel/inputs/Validation/OpenEye/DeleteMe.txt
- ExtendedData2/PupilTracking/ResNetModel/notebooks/
- ExtendedData2/PupilTracking/ResNetModel/notebooks/PredictionAsVideo.ipynb
- ExtendedData2/PupilTracking/ResNetModel/notebooks/Predictions.ipynb
- ExtendedData2/PupilTracking/ResNetModel/notebooks/ReadMe.txt
- ExtendedData2/PupilTracking/ResNetModel/notebooks/Testing.ipynb
- ExtendedData2/PupilTracking/ResNetModel/notebooks/Training.ipynb
- ExtendedData2/PupilTracking/ResNetModel/notebooks/visualize_augmentations.ipynb
- ExtendedData2/PupilTracking/ResNetModel/outputs/
- ExtendedData2/PupilTracking/ResNetModel/outputs/ReadMe.txt
- ExtendedData2/PupilTracking/ResNetModel/src/
- ExtendedData2/PupilTracking/ResNetModel/src/__pycache__/
- ExtendedData2/PupilTracking/ResNetModel/src/__pycache__/datasets.cpython-311.pyc
- ExtendedData2/PupilTracking/ResNetModel/src/__pycache__/findmydatasets.cpython-311.pyc
- ExtendedData2/PupilTracking/ResNetModel/src/__pycache__/model.cpython-311.pyc
- ExtendedData2/PupilTracking/ResNetModel/src/__pycache__/utils.cpython-311.pyc
- ExtendedData2/PupilTracking/ResNetModel/src/findmydatasets.py
- ExtendedData2/PupilTracking/ResNetModel/src/model.py
- ExtendedData2/PupilTracking/ResNetModel/src/ReadMe.txt
- ExtendedData2/PupilTracking/ResNetModel/src/utils.py
- ExtendedData2/README.md
- ExtendedData2/README_noteAboutAngledGrating.txt
