# Supplementary material for: Open-Source Platform for Adjustable Training Regimes in Freely Moving and Head-Fixed Mice
Source: eNeuro. 2026 Mar 10;13(3):ENEURO.0459-25.2026. doi: 10.1523/ENEURO.0459-25.2026 (PMC13045870; doi:10.1523/ENEURO.0459-25.2026)
Supplement: Data 1 — Download Data 1, ZIP file. [file eneuro-13-ENEURO.0459-25.2026-s001.zip › ExtendedData2/BehavioralTasks/GratingDiscrimination2AC/ArduinoCode/readEncoderData_diff_v2/ReadMe.txt]

Line 13 designates which digital pins MCU is reading encoder data from
