# Supplementary material for: Open-Source Platform for Adjustable Training Regimes in Freely Moving and Head-Fixed Mice
Source: eNeuro. 2026 Mar 10;13(3):ENEURO.0459-25.2026. doi: 10.1523/ENEURO.0459-25.2026 (PMC13045870; doi:10.1523/ENEURO.0459-25.2026)
Supplement: Data 1 — Download Data 1, ZIP file. [file eneuro-13-ENEURO.0459-25.2026-s001.zip › ExtendedData2/BehavioralTasks/GratingDiscrimination2AC/ReadMe.txt]

Before running program ensure each Arduino has correct program.
Update Serial port Arduino are connected to on
line 110 for lick sensing arduino
line 133 for autoclicker and camera frame generator
line 143 for wheel tracking.
Press Run to open GUI and initialize program.
Set number of trials and name program.
Ensure wheel has moved before beginning programs or no difference in movement will be detected.
Press run for program to begin.
