# Supplementary material for: Open-Source Platform for Adjustable Training Regimes in Freely Moving and Head-Fixed Mice
Source: eNeuro. 2026 Mar 10;13(3):ENEURO.0459-25.2026. doi: 10.1523/ENEURO.0459-25.2026 (PMC13045870; doi:10.1523/ENEURO.0459-25.2026)
Supplement: Data 1 — Download Data 1, ZIP file. [file eneuro-13-ENEURO.0459-25.2026-s001.zip › ExtendedData2/PartsFiles/2lickportHolder.stp]

ISO-10303-21;
HEADER;
/* Generated by software containing ST-Developer
 * from STEP Tools, Inc. (www.steptools.com) 
 */

FILE_DESCRIPTION(
/* description */ (''),
/* implementation_level */ '2;1');

FILE_NAME(
/* name */ '2lickportv7.stp',
/* time_stamp */ '2025-12-08T12:30:39-05:00',
/* author */ ('xxred'),
/* organization */ (''),
/* preprocessor_version */ 'ST-DEVELOPER v19.2',
/* originating_system */ 'Autodesk Inventor 2024',
/* authorisation */ '');

FILE_SCHEMA (('AUTOMOTIVE_DESIGN { 1 0 10303 214 3 1 1 }'));
ENDSEC;

DATA;
#10=MECHANICAL_DESIGN_GEOMETRIC_PRESENTATION_REPRESENTATION('',(#13),#1105);
#11=SHAPE_REPRESENTATION_RELATIONSHIP('SRR','None',#1112,#12);
#12=ADVANCED_BREP_SHAPE_REPRESENTATION('',(#14),#1104);
#13=STYLED_ITEM('',(#1121),#14);
#14=MANIFOLD_SOLID_BREP('Solid1',#616);
#15=B_SPLINE_SURFACE_WITH_KNOTS('',3,3,((#1026,#1027,#1028,#1029,#1030,
#1031),(#1032,#1033,#1034,#1035,#1036,#1037),(#1038,#1039,#1040,#1041,#1042,
#1043),(#1044,#1045,#1046,#1047,#1048,#1049),(#1050,#1051,#1052,#1053,#1054,
#1055)),.UNSPECIFIED.,.F.,.F.,.F.,(4,1,4),(4,1,1,4),(0.,0.571428571428571,
1.),(-1.5707963267949,-0.897597901025655,-0.448798950512828,1.70525237496131E-17),
 .UNSPECIFIED.);
#16=B_SPLINE_CURVE_WITH_KNOTS('',3,(#948,#949,#950,#951,#952,#953,#954,
#955,#956,#957,#958,#959,#960,#961,#962,#963,#964,#965,#966),
 .UNSPECIFIED.,.F.,.F.,(4,2,2,2,3,2,2,2,4),(1.18161678052046,1.23476990013922,
1.2694834681702,1.30419703620117,1.37362417226312,1.44305130832507,1.47776487635605,
1.51247844438702,1.56563156400579),.UNSPECIFIED.);
#17=B_SPLINE_CURVE_WITH_KNOTS('',3,(#971,#972,#973,#974,#975,#976,#977,
#978,#979,#980,#981,#982,#983,#984,#985,#986,#987,#988,#989),
 .UNSPECIFIED.,.F.,.F.,(4,2,2,2,3,2,2,2,4),(1.18161678052046,1.23476990013923,
1.2694834681702,1.30419703620117,1.37362417226312,1.44305130832507,1.47776487635605,
1.51247844438702,1.56563156400579),.UNSPECIFIED.);
#18=FACE_BOUND('',#83,.T.);
#19=FACE_BOUND('',#84,.T.);
#20=FACE_BOUND('',#85,.T.);
#21=FACE_BOUND('',#90,.T.);
#22=ELLIPSE('',#643,2.82842712474619,2.);
#23=ELLIPSE('',#645,2.12132034355964,1.5);
#24=ELLIPSE('',#646,2.12132034355964,1.5);
#25=ELLIPSE('',#662,2.12132034355964,1.5);
#26=ELLIPSE('',#663,2.12132034355964,1.5);
#27=ELLIPSE('',#665,2.12132034355964,1.5);
#28=ELLIPSE('',#666,2.12132034355964,1.5);
#29=ELLIPSE('',#669,5.65685424949238,4.);
#30=ELLIPSE('',#673,4.47213595499958,2.);
#31=PLANE('',#642);
#32=PLANE('',#647);
#33=PLANE('',#653);
#34=PLANE('',#654);
#35=PLANE('',#664);
#36=PLANE('',#668);
#37=PLANE('',#676);
#38=PLANE('',#677);
#39=PLANE('',#678);
#40=PLANE('',#679);
#41=PLANE('',#680);
#42=PLANE('',#681);
#43=PLANE('',#682);
#44=PLANE('',#683);
#45=PLANE('',#684);
#46=PLANE('',#685);
#47=PLANE('',#687);
#48=PLANE('',#688);
#49=PLANE('',#689);
#50=PLANE('',#690);
#51=FACE_OUTER_BOUND('',#81,.T.);
#52=FACE_OUTER_BOUND('',#82,.T.);
#53=FACE_OUTER_BOUND('',#86,.T.);
#54=FACE_OUTER_BOUND('',#87,.T.);
#55=FACE_OUTER_BOUND('',#88,.T.);
#56=FACE_OUTER_BOUND('',#89,.T.);
#57=FACE_OUTER_BOUND('',#91,.T.);
#58=FACE_OUTER_BOUND('',#92,.T.);
#59=FACE_OUTER_BOUND('',#93,.T.);
#60=FACE_OUTER_BOUND('',#94,.T.);
#61=FACE_OUTER_BOUND('',#95,.T.);
#62=FACE_OUTER_BOUND('',#96,.T.);
#63=FACE_OUTER_BOUND('',#97,.T.);
#64=FACE_OUTER_BOUND('',#98,.T.);
#65=FACE_OUTER_BOUND('',#99,.T.);
#66=FACE_OUTER_BOUND('',#100,.T.);
#67=FACE_OUTER_BOUND('',#101,.T.);
#68=FACE_OUTER_BOUND('',#102,.T.);
#69=FACE_OUTER_BOUND('',#103,.T.);
#70=FACE_OUTER_BOUND('',#104,.T.);
#71=FACE_OUTER_BOUND('',#105,.T.);
#72=FACE_OUTER_BOUND('',#106,.T.);
#73=FACE_OUTER_BOUND('',#107,.T.);
#74=FACE_OUTER_BOUND('',#108,.T.);
#75=FACE_OUTER_BOUND('',#109,.T.);
#76=FACE_OUTER_BOUND('',#110,.T.);
#77=FACE_OUTER_BOUND('',#111,.T.);
#78=FACE_OUTER_BOUND('',#112,.T.);
#79=FACE_OUTER_BOUND('',#113,.T.);
#80=FACE_OUTER_BOUND('',#114,.T.);
#81=EDGE_LOOP('',(#401,#402,#403,#404));
#82=EDGE_LOOP('',(#405,#406,#407,#408,#409,#410,#411,#412));
#83=EDGE_LOOP('',(#413,#414,#415,#416));
#84=EDGE_LOOP('',(#417));
#85=EDGE_LOOP('',(#418));
#86=EDGE_LOOP('',(#419,#420,#421,#422,#423,#424,#425,#426,#427));
#87=EDGE_LOOP('',(#428,#429,#430,#431));
#88=EDGE_LOOP('',(#432,#433,#434,#435));
#89=EDGE_LOOP('',(#436,#437,#438,#439,#440,#441,#442,#443,#444,#445,#446));
#90=EDGE_LOOP('',(#447,#448,#449,#450,#451,#452));
#91=EDGE_LOOP('',(#453,#454,#455,#456,#457,#458,#459,#460,#461,#462,#463,
#464));
#92=EDGE_LOOP('',(#465,#466,#467,#468,#469,#470));
#93=EDGE_LOOP('',(#471,#472,#473,#474,#475,#476,#477,#478,#479,#480,#481,
#482,#483,#484));
#94=EDGE_LOOP('',(#485,#486,#487,#488));
#95=EDGE_LOOP('',(#489,#490,#491,#492,#493,#494,#495));
#96=EDGE_LOOP('',(#496,#497,#498,#499));
#97=EDGE_LOOP('',(#500,#501,#502,#503));
#98=EDGE_LOOP('',(#504,#505,#506,#507));
#99=EDGE_LOOP('',(#508,#509,#510,#511));
#100=EDGE_LOOP('',(#512,#513,#514,#515));
#101=EDGE_LOOP('',(#516,#517,#518));
#102=EDGE_LOOP('',(#519,#520,#521,#522));
#103=EDGE_LOOP('',(#523,#524,#525,#526));
#104=EDGE_LOOP('',(#527,#528,#529,#530));
#105=EDGE_LOOP('',(#531,#532,#533,#534));
#106=EDGE_LOOP('',(#535,#536,#537,#538));
#107=EDGE_LOOP('',(#539,#540,#541,#542));
#108=EDGE_LOOP('',(#543,#544,#545,#546,#547,#548));
#109=EDGE_LOOP('',(#549,#550,#551,#552));
#110=EDGE_LOOP('',(#553,#554,#555,#556,#557,#558));
#111=EDGE_LOOP('',(#559,#560,#561,#562));
#112=EDGE_LOOP('',(#563,#564,#565,#566,#567));
#113=EDGE_LOOP('',(#568,#569,#570,#571));
#114=EDGE_LOOP('',(#572,#573,#574,#575,#576));
#115=LINE('',#866,#178);
#116=LINE('',#869,#179);
#117=LINE('',#872,#180);
#118=LINE('',#874,#181);
#119=LINE('',#878,#182);
#120=LINE('',#882,#183);
#121=LINE('',#883,#184);
#122=LINE('',#886,#185);
#123=LINE('',#888,#186);
#124=LINE('',#890,#187);
#125=LINE('',#891,#188);
#126=LINE('',#898,#189);
#127=LINE('',#902,#190);
#128=LINE('',#906,#191);
#129=LINE('',#909,#192);
#130=LINE('',#914,#193);
#131=LINE('',#915,#194);
#132=LINE('',#918,#195);
#133=LINE('',#919,#196);
#134=LINE('',#922,#197);
#135=LINE('',#926,#198);
#136=LINE('',#930,#199);
#137=LINE('',#932,#200);
#138=LINE('',#935,#201);
#139=LINE('',#937,#202);
#140=LINE('',#939,#203);
#141=LINE('',#941,#204);
#142=LINE('',#943,#205);
#143=LINE('',#944,#206);
#144=LINE('',#967,#207);
#145=LINE('',#969,#208);
#146=LINE('',#991,#209);
#147=LINE('',#995,#210);
#148=LINE('',#998,#211);
#149=LINE('',#1002,#212);
#150=LINE('',#1005,#213);
#151=LINE('',#1010,#214);
#152=LINE('',#1012,#215);
#153=LINE('',#1013,#216);
#154=LINE('',#1015,#217);
#155=LINE('',#1018,#218);
#156=LINE('',#1021,#219);
#157=LINE('',#1024,#220);
#158=LINE('',#1060,#221);
#159=LINE('',#1062,#222);
#160=LINE('',#1063,#223);
#161=LINE('',#1069,#224);
#162=LINE('',#1070,#225);
#163=LINE('',#1071,#226);
#164=LINE('',#1074,#227);
#165=LINE('',#1075,#228);
#166=LINE('',#1078,#229);
#167=LINE('',#1079,#230);
#168=LINE('',#1082,#231);
#169=LINE('',#1083,#232);
#170=LINE('',#1086,#233);
#171=LINE('',#1087,#234);
#172=LINE('',#1089,#235);
#173=LINE('',#1093,#236);
#174=LINE('',#1095,#237);
#175=LINE('',#1096,#238);
#176=LINE('',#1098,#239);
#177=LINE('',#1100,#240);
#178=VECTOR('',#697,10.);
#179=VECTOR('',#700,10.);
#180=VECTOR('',#703,10.);
#181=VECTOR('',#704,10.);
#182=VECTOR('',#707,10.);
#183=VECTOR('',#710,10.);
#184=VECTOR('',#711,10.);
#185=VECTOR('',#712,10.);
#186=VECTOR('',#713,10.);
#187=VECTOR('',#714,10.);
#188=VECTOR('',#715,10.);
#189=VECTOR('',#722,10.);
#190=VECTOR('',#725,10.);
#191=VECTOR('',#728,10.);
#192=VECTOR('',#731,10.);
#193=VECTOR('',#736,10.);
#194=VECTOR('',#737,10.);
#195=VECTOR('',#740,10.);
#196=VECTOR('',#741,10.);
#197=VECTOR('',#744,10.);
#198=VECTOR('',#747,10.);
#199=VECTOR('',#750,10.);
#200=VECTOR('',#753,10.);
#201=VECTOR('',#754,10.);
#202=VECTOR('',#755,10.);
#203=VECTOR('',#756,10.);
#204=VECTOR('',#757,10.);
#205=VECTOR('',#758,10.);
#206=VECTOR('',#759,10.);
#207=VECTOR('',#762,10.);
#208=VECTOR('',#763,10.);
#209=VECTOR('',#764,10.);
#210=VECTOR('',#767,10.);
#211=VECTOR('',#770,10.);
#212=VECTOR('',#775,1.5);
#213=VECTOR('',#780,10.);
#214=VECTOR('',#785,10.);
#215=VECTOR('',#786,10.);
#216=VECTOR('',#787,10.);
#217=VECTOR('',#790,10.);
#218=VECTOR('',#793,10.);
#219=VECTOR('',#796,10.);
#220=VECTOR('',#799,10.);
#221=VECTOR('',#808,10.);
#222=VECTOR('',#811,10.);
#223=VECTOR('',#812,10.);
#224=VECTOR('',#819,10.);
#225=VECTOR('',#820,10.);
#226=VECTOR('',#821,10.);
#227=VECTOR('',#824,10.);
#228=VECTOR('',#825,10.);
#229=VECTOR('',#828,10.);
#230=VECTOR('',#829,10.);
#231=VECTOR('',#832,10.);
#232=VECTOR('',#833,10.);
#233=VECTOR('',#836,10.);
#234=VECTOR('',#837,10.);
#235=VECTOR('',#840,10.);
#236=VECTOR('',#847,1.5);
#237=VECTOR('',#850,10.);
#238=VECTOR('',#851,10.);
#239=VECTOR('',#854,10.);
#240=VECTOR('',#857,10.);
#241=CIRCLE('',#640,2.);
#242=CIRCLE('',#641,2.);
#243=CIRCLE('',#644,2.);
#244=CIRCLE('',#648,2.);
#245=CIRCLE('',#649,2.);
#246=CIRCLE('',#650,2.);
#247=CIRCLE('',#652,2.);
#248=CIRCLE('',#655,2.);
#249=CIRCLE('',#656,2.);
#250=CIRCLE('',#657,2.);
#251=CIRCLE('',#659,2.);
#252=CIRCLE('',#660,2.);
#253=CIRCLE('',#671,2.);
#254=CIRCLE('',#672,2.);
#255=VERTEX_POINT('',#862);
#256=VERTEX_POINT('',#863);
#257=VERTEX_POINT('',#865);
#258=VERTEX_POINT('',#867);
#259=VERTEX_POINT('',#871);
#260=VERTEX_POINT('',#873);
#261=VERTEX_POINT('',#875);
#262=VERTEX_POINT('',#877);
#263=VERTEX_POINT('',#879);
#264=VERTEX_POINT('',#881);
#265=VERTEX_POINT('',#884);
#266=VERTEX_POINT('',#885);
#267=VERTEX_POINT('',#887);
#268=VERTEX_POINT('',#889);
#269=VERTEX_POINT('',#892);
#270=VERTEX_POINT('',#894);
#271=VERTEX_POINT('',#897);
#272=VERTEX_POINT('',#899);
#273=VERTEX_POINT('',#901);
#274=VERTEX_POINT('',#903);
#275=VERTEX_POINT('',#905);
#276=VERTEX_POINT('',#907);
#277=VERTEX_POINT('',#911);
#278=VERTEX_POINT('',#912);
#279=VERTEX_POINT('',#917);
#280=VERTEX_POINT('',#921);
#281=VERTEX_POINT('',#923);
#282=VERTEX_POINT('',#925);
#283=VERTEX_POINT('',#927);
#284=VERTEX_POINT('',#929);
#285=VERTEX_POINT('',#933);
#286=VERTEX_POINT('',#934);
#287=VERTEX_POINT('',#936);
#288=VERTEX_POINT('',#938);
#289=VERTEX_POINT('',#940);
#290=VERTEX_POINT('',#942);
#291=VERTEX_POINT('',#946);
#292=VERTEX_POINT('',#947);
#293=VERTEX_POINT('',#968);
#294=VERTEX_POINT('',#970);
#295=VERTEX_POINT('',#990);
#296=VERTEX_POINT('',#992);
#297=VERTEX_POINT('',#994);
#298=VERTEX_POINT('',#996);
#299=VERTEX_POINT('',#1000);
#300=VERTEX_POINT('',#1006);
#301=VERTEX_POINT('',#1009);
#302=VERTEX_POINT('',#1011);
#303=VERTEX_POINT('',#1017);
#304=VERTEX_POINT('',#1019);
#305=VERTEX_POINT('',#1023);
#306=VERTEX_POINT('',#1056);
#307=VERTEX_POINT('',#1067);
#308=VERTEX_POINT('',#1068);
#309=VERTEX_POINT('',#1073);
#310=VERTEX_POINT('',#1077);
#311=VERTEX_POINT('',#1081);
#312=VERTEX_POINT('',#1085);
#313=EDGE_CURVE('',#255,#256,#241,.T.);
#314=EDGE_CURVE('',#256,#257,#115,.T.);
#315=EDGE_CURVE('',#257,#258,#242,.T.);
#316=EDGE_CURVE('',#258,#255,#116,.T.);
#317=EDGE_CURVE('',#256,#259,#117,.T.);
#318=EDGE_CURVE('',#259,#260,#118,.T.);
#319=EDGE_CURVE('',#261,#260,#22,.T.);
#320=EDGE_CURVE('',#261,#262,#119,.T.);
#321=EDGE_CURVE('',#263,#262,#243,.T.);
#322=EDGE_CURVE('',#263,#264,#120,.T.);
#323=EDGE_CURVE('',#257,#264,#121,.T.);
#324=EDGE_CURVE('',#265,#266,#122,.T.);
#325=EDGE_CURVE('',#266,#267,#123,.T.);
#326=EDGE_CURVE('',#267,#268,#124,.T.);
#327=EDGE_CURVE('',#268,#265,#125,.T.);
#328=EDGE_CURVE('',#269,#269,#23,.T.);
#329=EDGE_CURVE('',#270,#270,#24,.T.);
#330=EDGE_CURVE('',#255,#271,#126,.T.);
#331=EDGE_CURVE('',#272,#271,#244,.T.);
#332=EDGE_CURVE('',#272,#273,#127,.T.);
#333=EDGE_CURVE('',#274,#273,#245,.T.);
#334=EDGE_CURVE('',#274,#275,#128,.T.);
#335=EDGE_CURVE('',#276,#275,#246,.T.);
#336=EDGE_CURVE('',#276,#259,#129,.T.);
#337=EDGE_CURVE('',#277,#278,#247,.T.);
#338=EDGE_CURVE('',#278,#272,#130,.T.);
#339=EDGE_CURVE('',#271,#277,#131,.T.);
#340=EDGE_CURVE('',#278,#279,#132,.T.);
#341=EDGE_CURVE('',#273,#279,#133,.T.);
#342=EDGE_CURVE('',#264,#280,#134,.T.);
#343=EDGE_CURVE('',#281,#280,#248,.T.);
#344=EDGE_CURVE('',#281,#282,#135,.T.);
#345=EDGE_CURVE('',#283,#282,#249,.T.);
#346=EDGE_CURVE('',#284,#283,#136,.T.);
#347=EDGE_CURVE('',#279,#284,#250,.T.);
#348=EDGE_CURVE('',#277,#258,#137,.T.);
#349=EDGE_CURVE('',#285,#286,#138,.T.);
#350=EDGE_CURVE('',#286,#287,#139,.T.);
#351=EDGE_CURVE('',#287,#288,#140,.T.);
#352=EDGE_CURVE('',#288,#289,#141,.T.);
#353=EDGE_CURVE('',#289,#290,#142,.T.);
#354=EDGE_CURVE('',#290,#285,#143,.T.);
#355=EDGE_CURVE('',#291,#292,#16,.T.);
#356=EDGE_CURVE('',#292,#274,#144,.T.);
#357=EDGE_CURVE('',#284,#293,#145,.T.);
#358=EDGE_CURVE('',#293,#294,#17,.T.);
#359=EDGE_CURVE('',#294,#295,#146,.T.);
#360=EDGE_CURVE('',#295,#296,#251,.T.);
#361=EDGE_CURVE('',#296,#297,#147,.T.);
#362=EDGE_CURVE('',#297,#298,#252,.T.);
#363=EDGE_CURVE('',#298,#291,#148,.T.);
#364=EDGE_CURVE('',#299,#293,#25,.T.);
#365=EDGE_CURVE('',#299,#269,#149,.T.);
#366=EDGE_CURVE('',#294,#299,#26,.T.);
#367=EDGE_CURVE('',#275,#283,#150,.T.);
#368=EDGE_CURVE('',#292,#300,#27,.T.);
#369=EDGE_CURVE('',#300,#291,#28,.T.);
#370=EDGE_CURVE('',#298,#301,#151,.T.);
#371=EDGE_CURVE('',#301,#302,#152,.T.);
#372=EDGE_CURVE('',#302,#295,#153,.T.);
#373=EDGE_CURVE('',#282,#276,#154,.T.);
#374=EDGE_CURVE('',#303,#281,#155,.T.);
#375=EDGE_CURVE('',#304,#303,#29,.T.);
#376=EDGE_CURVE('',#260,#304,#156,.T.);
#377=EDGE_CURVE('',#280,#305,#157,.T.);
#378=EDGE_CURVE('',#305,#303,#253,.T.);
#379=EDGE_CURVE('',#306,#304,#254,.T.);
#380=EDGE_CURVE('',#305,#306,#30,.T.);
#381=EDGE_CURVE('',#306,#261,#158,.T.);
#382=EDGE_CURVE('',#305,#263,#159,.T.);
#383=EDGE_CURVE('',#262,#306,#160,.T.);
#384=EDGE_CURVE('',#307,#308,#161,.T.);
#385=EDGE_CURVE('',#307,#286,#162,.T.);
#386=EDGE_CURVE('',#308,#285,#163,.T.);
#387=EDGE_CURVE('',#309,#307,#164,.T.);
#388=EDGE_CURVE('',#309,#287,#165,.T.);
#389=EDGE_CURVE('',#310,#309,#166,.T.);
#390=EDGE_CURVE('',#310,#288,#167,.T.);
#391=EDGE_CURVE('',#311,#310,#168,.T.);
#392=EDGE_CURVE('',#311,#289,#169,.T.);
#393=EDGE_CURVE('',#312,#311,#170,.T.);
#394=EDGE_CURVE('',#312,#290,#171,.T.);
#395=EDGE_CURVE('',#308,#312,#172,.T.);
#396=EDGE_CURVE('',#300,#270,#173,.T.);
#397=EDGE_CURVE('',#296,#268,#174,.T.);
#398=EDGE_CURVE('',#297,#267,#175,.T.);
#399=EDGE_CURVE('',#301,#266,#176,.T.);
#400=EDGE_CURVE('',#302,#265,#177,.T.);
#401=ORIENTED_EDGE('',*,*,#313,.T.);
#402=ORIENTED_EDGE('',*,*,#314,.T.);
#403=ORIENTED_EDGE('',*,*,#315,.T.);
#404=ORIENTED_EDGE('',*,*,#316,.T.);
#405=ORIENTED_EDGE('',*,*,#314,.F.);
#406=ORIENTED_EDGE('',*,*,#317,.T.);
#407=ORIENTED_EDGE('',*,*,#318,.T.);
#408=ORIENTED_EDGE('',*,*,#319,.F.);
#409=ORIENTED_EDGE('',*,*,#320,.T.);
#410=ORIENTED_EDGE('',*,*,#321,.F.);
#411=ORIENTED_EDGE('',*,*,#322,.T.);
#412=ORIENTED_EDGE('',*,*,#323,.F.);
#413=ORIENTED_EDGE('',*,*,#324,.T.);
#414=ORIENTED_EDGE('',*,*,#325,.T.);
#415=ORIENTED_EDGE('',*,*,#326,.T.);
#416=ORIENTED_EDGE('',*,*,#327,.T.);
#417=ORIENTED_EDGE('',*,*,#328,.T.);
#418=ORIENTED_EDGE('',*,*,#329,.T.);
#419=ORIENTED_EDGE('',*,*,#313,.F.);
#420=ORIENTED_EDGE('',*,*,#330,.T.);
#421=ORIENTED_EDGE('',*,*,#331,.F.);
#422=ORIENTED_EDGE('',*,*,#332,.T.);
#423=ORIENTED_EDGE('',*,*,#333,.F.);
#424=ORIENTED_EDGE('',*,*,#334,.T.);
#425=ORIENTED_EDGE('',*,*,#335,.F.);
#426=ORIENTED_EDGE('',*,*,#336,.T.);
#427=ORIENTED_EDGE('',*,*,#317,.F.);
#428=ORIENTED_EDGE('',*,*,#337,.T.);
#429=ORIENTED_EDGE('',*,*,#338,.T.);
#430=ORIENTED_EDGE('',*,*,#331,.T.);
#431=ORIENTED_EDGE('',*,*,#339,.T.);
#432=ORIENTED_EDGE('',*,*,#338,.F.);
#433=ORIENTED_EDGE('',*,*,#340,.T.);
#434=ORIENTED_EDGE('',*,*,#341,.F.);
#435=ORIENTED_EDGE('',*,*,#332,.F.);
#436=ORIENTED_EDGE('',*,*,#315,.F.);
#437=ORIENTED_EDGE('',*,*,#323,.T.);
#438=ORIENTED_EDGE('',*,*,#342,.T.);
#439=ORIENTED_EDGE('',*,*,#343,.F.);
#440=ORIENTED_EDGE('',*,*,#344,.T.);
#441=ORIENTED_EDGE('',*,*,#345,.F.);
#442=ORIENTED_EDGE('',*,*,#346,.F.);
#443=ORIENTED_EDGE('',*,*,#347,.F.);
#444=ORIENTED_EDGE('',*,*,#340,.F.);
#445=ORIENTED_EDGE('',*,*,#337,.F.);
#446=ORIENTED_EDGE('',*,*,#348,.T.);
#447=ORIENTED_EDGE('',*,*,#349,.T.);
#448=ORIENTED_EDGE('',*,*,#350,.T.);
#449=ORIENTED_EDGE('',*,*,#351,.T.);
#450=ORIENTED_EDGE('',*,*,#352,.T.);
#451=ORIENTED_EDGE('',*,*,#353,.T.);
#452=ORIENTED_EDGE('',*,*,#354,.T.);
#453=ORIENTED_EDGE('',*,*,#355,.T.);
#454=ORIENTED_EDGE('',*,*,#356,.T.);
#455=ORIENTED_EDGE('',*,*,#333,.T.);
#456=ORIENTED_EDGE('',*,*,#341,.T.);
#457=ORIENTED_EDGE('',*,*,#347,.T.);
#458=ORIENTED_EDGE('',*,*,#357,.T.);
#459=ORIENTED_EDGE('',*,*,#358,.T.);
#460=ORIENTED_EDGE('',*,*,#359,.T.);
#461=ORIENTED_EDGE('',*,*,#360,.T.);
#462=ORIENTED_EDGE('',*,*,#361,.T.);
#463=ORIENTED_EDGE('',*,*,#362,.T.);
#464=ORIENTED_EDGE('',*,*,#363,.T.);
#465=ORIENTED_EDGE('',*,*,#358,.F.);
#466=ORIENTED_EDGE('',*,*,#364,.F.);
#467=ORIENTED_EDGE('',*,*,#365,.T.);
#468=ORIENTED_EDGE('',*,*,#328,.F.);
#469=ORIENTED_EDGE('',*,*,#365,.F.);
#470=ORIENTED_EDGE('',*,*,#366,.F.);
#471=ORIENTED_EDGE('',*,*,#359,.F.);
#472=ORIENTED_EDGE('',*,*,#366,.T.);
#473=ORIENTED_EDGE('',*,*,#364,.T.);
#474=ORIENTED_EDGE('',*,*,#357,.F.);
#475=ORIENTED_EDGE('',*,*,#346,.T.);
#476=ORIENTED_EDGE('',*,*,#367,.F.);
#477=ORIENTED_EDGE('',*,*,#334,.F.);
#478=ORIENTED_EDGE('',*,*,#356,.F.);
#479=ORIENTED_EDGE('',*,*,#368,.T.);
#480=ORIENTED_EDGE('',*,*,#369,.T.);
#481=ORIENTED_EDGE('',*,*,#363,.F.);
#482=ORIENTED_EDGE('',*,*,#370,.T.);
#483=ORIENTED_EDGE('',*,*,#371,.T.);
#484=ORIENTED_EDGE('',*,*,#372,.T.);
#485=ORIENTED_EDGE('',*,*,#335,.T.);
#486=ORIENTED_EDGE('',*,*,#367,.T.);
#487=ORIENTED_EDGE('',*,*,#345,.T.);
#488=ORIENTED_EDGE('',*,*,#373,.T.);
#489=ORIENTED_EDGE('',*,*,#373,.F.);
#490=ORIENTED_EDGE('',*,*,#344,.F.);
#491=ORIENTED_EDGE('',*,*,#374,.F.);
#492=ORIENTED_EDGE('',*,*,#375,.F.);
#493=ORIENTED_EDGE('',*,*,#376,.F.);
#494=ORIENTED_EDGE('',*,*,#318,.F.);
#495=ORIENTED_EDGE('',*,*,#336,.F.);
#496=ORIENTED_EDGE('',*,*,#343,.T.);
#497=ORIENTED_EDGE('',*,*,#377,.T.);
#498=ORIENTED_EDGE('',*,*,#378,.T.);
#499=ORIENTED_EDGE('',*,*,#374,.T.);
#500=ORIENTED_EDGE('',*,*,#379,.T.);
#501=ORIENTED_EDGE('',*,*,#375,.T.);
#502=ORIENTED_EDGE('',*,*,#378,.F.);
#503=ORIENTED_EDGE('',*,*,#380,.T.);
#504=ORIENTED_EDGE('',*,*,#319,.T.);
#505=ORIENTED_EDGE('',*,*,#376,.T.);
#506=ORIENTED_EDGE('',*,*,#379,.F.);
#507=ORIENTED_EDGE('',*,*,#381,.T.);
#508=ORIENTED_EDGE('',*,*,#380,.F.);
#509=ORIENTED_EDGE('',*,*,#382,.T.);
#510=ORIENTED_EDGE('',*,*,#321,.T.);
#511=ORIENTED_EDGE('',*,*,#383,.T.);
#512=ORIENTED_EDGE('',*,*,#377,.F.);
#513=ORIENTED_EDGE('',*,*,#342,.F.);
#514=ORIENTED_EDGE('',*,*,#322,.F.);
#515=ORIENTED_EDGE('',*,*,#382,.F.);
#516=ORIENTED_EDGE('',*,*,#381,.F.);
#517=ORIENTED_EDGE('',*,*,#383,.F.);
#518=ORIENTED_EDGE('',*,*,#320,.F.);
#519=ORIENTED_EDGE('',*,*,#384,.F.);
#520=ORIENTED_EDGE('',*,*,#385,.T.);
#521=ORIENTED_EDGE('',*,*,#349,.F.);
#522=ORIENTED_EDGE('',*,*,#386,.F.);
#523=ORIENTED_EDGE('',*,*,#387,.F.);
#524=ORIENTED_EDGE('',*,*,#388,.T.);
#525=ORIENTED_EDGE('',*,*,#350,.F.);
#526=ORIENTED_EDGE('',*,*,#385,.F.);
#527=ORIENTED_EDGE('',*,*,#389,.F.);
#528=ORIENTED_EDGE('',*,*,#390,.T.);
#529=ORIENTED_EDGE('',*,*,#351,.F.);
#530=ORIENTED_EDGE('',*,*,#388,.F.);
#531=ORIENTED_EDGE('',*,*,#391,.F.);
#532=ORIENTED_EDGE('',*,*,#392,.T.);
#533=ORIENTED_EDGE('',*,*,#352,.F.);
#534=ORIENTED_EDGE('',*,*,#390,.F.);
#535=ORIENTED_EDGE('',*,*,#393,.F.);
#536=ORIENTED_EDGE('',*,*,#394,.T.);
#537=ORIENTED_EDGE('',*,*,#353,.F.);
#538=ORIENTED_EDGE('',*,*,#392,.F.);
#539=ORIENTED_EDGE('',*,*,#395,.F.);
#540=ORIENTED_EDGE('',*,*,#386,.T.);
#541=ORIENTED_EDGE('',*,*,#354,.F.);
#542=ORIENTED_EDGE('',*,*,#394,.F.);
#543=ORIENTED_EDGE('',*,*,#395,.T.);
#544=ORIENTED_EDGE('',*,*,#393,.T.);
#545=ORIENTED_EDGE('',*,*,#391,.T.);
#546=ORIENTED_EDGE('',*,*,#389,.T.);
#547=ORIENTED_EDGE('',*,*,#387,.T.);
#548=ORIENTED_EDGE('',*,*,#384,.T.);
#549=ORIENTED_EDGE('',*,*,#316,.F.);
#550=ORIENTED_EDGE('',*,*,#348,.F.);
#551=ORIENTED_EDGE('',*,*,#339,.F.);
#552=ORIENTED_EDGE('',*,*,#330,.F.);
#553=ORIENTED_EDGE('',*,*,#355,.F.);
#554=ORIENTED_EDGE('',*,*,#369,.F.);
#555=ORIENTED_EDGE('',*,*,#396,.T.);
#556=ORIENTED_EDGE('',*,*,#329,.F.);
#557=ORIENTED_EDGE('',*,*,#396,.F.);
#558=ORIENTED_EDGE('',*,*,#368,.F.);
#559=ORIENTED_EDGE('',*,*,#361,.F.);
#560=ORIENTED_EDGE('',*,*,#397,.T.);
#561=ORIENTED_EDGE('',*,*,#326,.F.);
#562=ORIENTED_EDGE('',*,*,#398,.F.);
#563=ORIENTED_EDGE('',*,*,#362,.F.);
#564=ORIENTED_EDGE('',*,*,#398,.T.);
#565=ORIENTED_EDGE('',*,*,#325,.F.);
#566=ORIENTED_EDGE('',*,*,#399,.F.);
#567=ORIENTED_EDGE('',*,*,#370,.F.);
#568=ORIENTED_EDGE('',*,*,#371,.F.);
#569=ORIENTED_EDGE('',*,*,#399,.T.);
#570=ORIENTED_EDGE('',*,*,#324,.F.);
#571=ORIENTED_EDGE('',*,*,#400,.F.);
#572=ORIENTED_EDGE('',*,*,#360,.F.);
#573=ORIENTED_EDGE('',*,*,#372,.F.);
#574=ORIENTED_EDGE('',*,*,#400,.T.);
#575=ORIENTED_EDGE('',*,*,#327,.F.);
#576=ORIENTED_EDGE('',*,*,#397,.F.);
#577=CYLINDRICAL_SURFACE('',#639,2.);
#578=CYLINDRICAL_SURFACE('',#651,2.);
#579=CYLINDRICAL_SURFACE('',#658,2.);
#580=CYLINDRICAL_SURFACE('',#661,1.5);
#581=CYLINDRICAL_SURFACE('',#667,2.);
#582=CYLINDRICAL_SURFACE('',#670,2.);
#583=CYLINDRICAL_SURFACE('',#674,2.);
#584=CYLINDRICAL_SURFACE('',#675,2.);
#585=CYLINDRICAL_SURFACE('',#686,1.5);
#586=ADVANCED_FACE('',(#51),#577,.T.);
#587=ADVANCED_FACE('',(#52,#18,#19,#20),#31,.T.);
#588=ADVANCED_FACE('',(#53),#32,.T.);
#589=ADVANCED_FACE('',(#54),#578,.T.);
#590=ADVANCED_FACE('',(#55),#33,.F.);
#591=ADVANCED_FACE('',(#56,#21),#34,.T.);
#592=ADVANCED_FACE('',(#57),#579,.T.);
#593=ADVANCED_FACE('',(#58),#580,.F.);
#594=ADVANCED_FACE('',(#59),#35,.T.);
#595=ADVANCED_FACE('',(#60),#581,.T.);
#596=ADVANCED_FACE('',(#61),#36,.F.);
#597=ADVANCED_FACE('',(#62),#582,.T.);
#598=ADVANCED_FACE('',(#63),#15,.F.);
#599=ADVANCED_FACE('',(#64),#583,.T.);
#600=ADVANCED_FACE('',(#65),#584,.F.);
#601=ADVANCED_FACE('',(#66),#37,.F.);
#602=ADVANCED_FACE('',(#67),#38,.F.);
#603=ADVANCED_FACE('',(#68),#39,.F.);
#604=ADVANCED_FACE('',(#69),#40,.F.);
#605=ADVANCED_FACE('',(#70),#41,.F.);
#606=ADVANCED_FACE('',(#71),#42,.F.);
#607=ADVANCED_FACE('',(#72),#43,.F.);
#608=ADVANCED_FACE('',(#73),#44,.F.);
#609=ADVANCED_FACE('',(#74),#45,.T.);
#610=ADVANCED_FACE('',(#75),#46,.F.);
#611=ADVANCED_FACE('',(#76),#585,.F.);
#612=ADVANCED_FACE('',(#77),#47,.F.);
#613=ADVANCED_FACE('',(#78),#48,.F.);
#614=ADVANCED_FACE('',(#79),#49,.F.);
#615=ADVANCED_FACE('',(#80),#50,.F.);
#616=CLOSED_SHELL('',(#586,#587,#588,#589,#590,#591,#592,#593,#594,#595,
#596,#597,#598,#599,#600,#601,#602,#603,#604,#605,#606,#607,#608,#609,#610,
#611,#612,#613,#614,#615));
#617=DERIVED_UNIT_ELEMENT(#620,1.);
#618=DERIVED_UNIT_ELEMENT(#1107,-3.);
#619=DIMENSIONAL_EXPONENTS(0.,1.,0.,0.,0.,0.,0.);
#620=(
CONVERSION_BASED_UNIT('gram',#622)
MASS_UNIT()
NAMED_UNIT(#619)
);
#621=(
MASS_UNIT()
NAMED_UNIT(*)
SI_UNIT(.KILO.,.GRAM.)
);
#622=MASS_MEASURE_WITH_UNIT(MASS_MEASURE(0.001),#621);
#623=DERIVED_UNIT((#617,#618));
#624=MEASURE_REPRESENTATION_ITEM('density measure',
POSITIVE_RATIO_MEASURE(1.),#623);
#625=PROPERTY_DEFINITION_REPRESENTATION(#630,#627);
#626=PROPERTY_DEFINITION_REPRESENTATION(#631,#628);
#627=REPRESENTATION('material name',(#629),#1104);
#628=REPRESENTATION('density',(#624),#1104);
#629=DESCRIPTIVE_REPRESENTATION_ITEM('Generic','Generic');
#630=PROPERTY_DEFINITION('material property','material name',#1114);
#631=PROPERTY_DEFINITION('material property','density of part',#1114);
#632=DATE_TIME_ROLE('creation_date');
#633=APPLIED_DATE_AND_TIME_ASSIGNMENT(#634,#632,(#1114));
#634=DATE_AND_TIME(#635,#636);
#635=CALENDAR_DATE(2024,7,10);
#636=LOCAL_TIME(0,0,0.,#637);
#637=COORDINATED_UNIVERSAL_TIME_OFFSET(0,0,.BEHIND.);
#638=AXIS2_PLACEMENT_3D('',#860,#691,#692);
#639=AXIS2_PLACEMENT_3D('',#861,#693,#694);
#640=AXIS2_PLACEMENT_3D('',#864,#695,#696);
#641=AXIS2_PLACEMENT_3D('',#868,#698,#699);
#642=AXIS2_PLACEMENT_3D('',#870,#701,#702);
#643=AXIS2_PLACEMENT_3D('',#876,#705,#706);
#644=AXIS2_PLACEMENT_3D('',#880,#708,#709);
#645=AXIS2_PLACEMENT_3D('',#893,#716,#717);
#646=AXIS2_PLACEMENT_3D('',#895,#718,#719);
#647=AXIS2_PLACEMENT_3D('',#896,#720,#721);
#648=AXIS2_PLACEMENT_3D('',#900,#723,#724);
#649=AXIS2_PLACEMENT_3D('',#904,#726,#727);
#650=AXIS2_PLACEMENT_3D('',#908,#729,#730);
#651=AXIS2_PLACEMENT_3D('',#910,#732,#733);
#652=AXIS2_PLACEMENT_3D('',#913,#734,#735);
#653=AXIS2_PLACEMENT_3D('',#916,#738,#739);
#654=AXIS2_PLACEMENT_3D('',#920,#742,#743);
#655=AXIS2_PLACEMENT_3D('',#924,#745,#746);
#656=AXIS2_PLACEMENT_3D('',#928,#748,#749);
#657=AXIS2_PLACEMENT_3D('',#931,#751,#752);
#658=AXIS2_PLACEMENT_3D('',#945,#760,#761);
#659=AXIS2_PLACEMENT_3D('',#993,#765,#766);
#660=AXIS2_PLACEMENT_3D('',#997,#768,#769);
#661=AXIS2_PLACEMENT_3D('',#999,#771,#772);
#662=AXIS2_PLACEMENT_3D('',#1001,#773,#774);
#663=AXIS2_PLACEMENT_3D('',#1003,#776,#777);
#664=AXIS2_PLACEMENT_3D('',#1004,#778,#779);
#665=AXIS2_PLACEMENT_3D('',#1007,#781,#782);
#666=AXIS2_PLACEMENT_3D('',#1008,#783,#784);
#667=AXIS2_PLACEMENT_3D('',#1014,#788,#789);
#668=AXIS2_PLACEMENT_3D('',#1016,#791,#792);
#669=AXIS2_PLACEMENT_3D('',#1020,#794,#795);
#670=AXIS2_PLACEMENT_3D('',#1022,#797,#798);
#671=AXIS2_PLACEMENT_3D('',#1025,#800,#801);
#672=AXIS2_PLACEMENT_3D('',#1057,#802,#803);
#673=AXIS2_PLACEMENT_3D('',#1058,#804,#805);
#674=AXIS2_PLACEMENT_3D('',#1059,#806,#807);
#675=AXIS2_PLACEMENT_3D('',#1061,#809,#810);
#676=AXIS2_PLACEMENT_3D('',#1064,#813,#814);
#677=AXIS2_PLACEMENT_3D('',#1065,#815,#816);
#678=AXIS2_PLACEMENT_3D('',#1066,#817,#818);
#679=AXIS2_PLACEMENT_3D('',#1072,#822,#823);
#680=AXIS2_PLACEMENT_3D('',#1076,#826,#827);
#681=AXIS2_PLACEMENT_3D('',#1080,#830,#831);
#682=AXIS2_PLACEMENT_3D('',#1084,#834,#835);
#683=AXIS2_PLACEMENT_3D('',#1088,#838,#839);
#684=AXIS2_PLACEMENT_3D('',#1090,#841,#842);
#685=AXIS2_PLACEMENT_3D('',#1091,#843,#844);
#686=AXIS2_PLACEMENT_3D('',#1092,#845,#846);
#687=AXIS2_PLACEMENT_3D('',#1094,#848,#849);
#688=AXIS2_PLACEMENT_3D('',#1097,#852,#853);
#689=AXIS2_PLACEMENT_3D('',#1099,#855,#856);
#690=AXIS2_PLACEMENT_3D('',#1101,#858,#859);
#691=DIRECTION('axis',(0.,0.,1.));
#692=DIRECTION('refdir',(1.,0.,0.));
#693=DIRECTION('center_axis',(-1.,0.,0.));
#694=DIRECTION('ref_axis',(0.,-0.38268343236509,-0.923879532511287));
#695=DIRECTION('center_axis',(1.,0.,-2.22044604925031E-16));
#696=DIRECTION('ref_axis',(0.,-0.38268343236509,-0.923879532511287));
#697=DIRECTION('',(1.,0.,0.));
#698=DIRECTION('center_axis',(-1.,0.,0.));
#699=DIRECTION('ref_axis',(0.,-0.38268343236509,-0.923879532511287));
#700=DIRECTION('',(-1.,0.,0.));
#701=DIRECTION('center_axis',(0.,0.,-1.));
#702=DIRECTION('ref_axis',(-1.,0.,0.));
#703=DIRECTION('',(0.,1.,0.));
#704=DIRECTION('',(1.,-1.57009245868377E-16,0.));
#705=DIRECTION('center_axis',(0.,0.,1.));
#706=DIRECTION('ref_axis',(-1.47196168001604E-16,1.,3.46944695195361E-17));
#707=DIRECTION('',(0.,-1.,0.));
#708=DIRECTION('center_axis',(0.,0.,-1.));
#709=DIRECTION('ref_axis',(-0.707106781186548,-0.707106781186547,0.));
#710=DIRECTION('',(1.,0.,0.));
#711=DIRECTION('',(0.,1.,0.));
#712=DIRECTION('',(-1.,0.,0.));
#713=DIRECTION('',(0.,-1.,0.));
#714=DIRECTION('',(1.,0.,0.));
#715=DIRECTION('',(0.,1.,0.));
#716=DIRECTION('center_axis',(0.,0.,1.));
#717=DIRECTION('ref_axis',(0.,-1.,6.5420519111824E-17));
#718=DIRECTION('center_axis',(0.,0.,1.));
#719=DIRECTION('ref_axis',(0.,-1.,6.5420519111824E-17));
#720=DIRECTION('center_axis',(-1.,0.,2.22044604925031E-16));
#721=DIRECTION('ref_axis',(2.22044604925031E-16,0.,1.));
#722=DIRECTION('',(1.57009245868378E-16,-0.707106781186547,0.707106781186548));
#723=DIRECTION('center_axis',(1.,0.,-2.22044604925031E-16));
#724=DIRECTION('ref_axis',(0.,-0.923879532511287,-0.38268343236509));
#725=DIRECTION('',(2.22044604925031E-16,0.,1.));
#726=DIRECTION('center_axis',(1.,0.,-2.22044604925031E-16));
#727=DIRECTION('ref_axis',(0.,-0.707106781186548,0.707106781186548));
#728=DIRECTION('',(0.,1.,0.));
#729=DIRECTION('center_axis',(1.,0.,-2.22044604925031E-16));
#730=DIRECTION('ref_axis',(0.,0.38268343236509,0.923879532511287));
#731=DIRECTION('',(-1.57009245868378E-16,0.707106781186547,-0.707106781186548));
#732=DIRECTION('center_axis',(1.,0.,0.));
#733=DIRECTION('ref_axis',(0.,-0.923879532511287,-0.38268343236509));
#734=DIRECTION('center_axis',(-1.,0.,0.));
#735=DIRECTION('ref_axis',(0.,-0.923879532511287,-0.38268343236509));
#736=DIRECTION('',(-1.,0.,0.));
#737=DIRECTION('',(1.,0.,0.));
#738=DIRECTION('center_axis',(0.,1.,0.));
#739=DIRECTION('ref_axis',(0.,0.,1.));
#740=DIRECTION('',(0.,0.,1.));
#741=DIRECTION('',(1.,0.,0.));
#742=DIRECTION('center_axis',(1.,0.,0.));
#743=DIRECTION('ref_axis',(0.,0.,-1.));
#744=DIRECTION('',(0.,0.,1.));
#745=DIRECTION('center_axis',(-1.,0.,0.));
#746=DIRECTION('ref_axis',(0.,0.923879532511287,0.38268343236509));
#747=DIRECTION('',(0.,-0.707106781186547,0.707106781186548));
#748=DIRECTION('center_axis',(-1.,0.,0.));
#749=DIRECTION('ref_axis',(0.,0.38268343236509,0.923879532511287));
#750=DIRECTION('',(0.,1.,0.));
#751=DIRECTION('center_axis',(-1.,0.,0.));
#752=DIRECTION('ref_axis',(0.,-0.707106781186548,0.707106781186548));
#753=DIRECTION('',(0.,0.707106781186547,-0.707106781186548));
#754=DIRECTION('',(0.,-0.866025403784439,-0.499999999999999));
#755=DIRECTION('',(0.,-0.866025403784438,0.5));
#756=DIRECTION('',(0.,2.08166817117217E-16,1.));
#757=DIRECTION('',(0.,0.866025403784439,0.5));
#758=DIRECTION('',(0.,0.866025403784438,-0.500000000000001));
#759=DIRECTION('',(0.,-1.11022302462516E-15,-1.));
#760=DIRECTION('center_axis',(1.,0.,0.));
#761=DIRECTION('ref_axis',(0.,-0.707106781186548,0.707106781186548));
#762=DIRECTION('',(-1.,0.,0.));
#763=DIRECTION('',(-1.,0.,0.));
#764=DIRECTION('',(-1.,0.,0.));
#765=DIRECTION('center_axis',(1.,0.,0.));
#766=DIRECTION('ref_axis',(0.,-0.707106781186548,0.707106781186548));
#767=DIRECTION('',(-1.,0.,0.));
#768=DIRECTION('center_axis',(-1.,0.,0.));
#769=DIRECTION('ref_axis',(0.,-0.707106781186548,0.707106781186548));
#770=DIRECTION('',(-1.,0.,0.));
#771=DIRECTION('center_axis',(0.,0.707106781186547,-0.707106781186548));
#772=DIRECTION('ref_axis',(1.,0.,0.));
#773=DIRECTION('center_axis',(0.,0.,-1.));
#774=DIRECTION('ref_axis',(0.,-1.,6.5420519111824E-17));
#775=DIRECTION('',(0.,0.707106781186547,-0.707106781186548));
#776=DIRECTION('center_axis',(0.,0.,-1.));
#777=DIRECTION('ref_axis',(0.,-1.,6.5420519111824E-17));
#778=DIRECTION('center_axis',(0.,0.,1.));
#779=DIRECTION('ref_axis',(1.,0.,0.));
#780=DIRECTION('',(1.,-1.57009245868377E-16,0.));
#781=DIRECTION('center_axis',(0.,0.,-1.));
#782=DIRECTION('ref_axis',(0.,-1.,6.5420519111824E-17));
#783=DIRECTION('center_axis',(0.,0.,-1.));
#784=DIRECTION('ref_axis',(0.,-1.,6.5420519111824E-17));
#785=DIRECTION('',(0.,1.,0.));
#786=DIRECTION('',(1.,0.,0.));
#787=DIRECTION('',(0.,-1.,0.));
#788=DIRECTION('center_axis',(-1.,1.57009245868377E-16,0.));
#789=DIRECTION('ref_axis',(0.,0.38268343236509,0.923879532511287));
#790=DIRECTION('',(-1.,1.57009245868377E-16,0.));
#791=DIRECTION('center_axis',(-1.11022302462516E-16,-0.707106781186548,
-0.707106781186547));
#792=DIRECTION('ref_axis',(-1.,7.85046229341888E-17,7.85046229341887E-17));
#793=DIRECTION('',(1.,0.,-1.57009245868378E-16));
#794=DIRECTION('center_axis',(1.11022302462516E-16,0.707106781186548,0.707106781186547));
#795=DIRECTION('ref_axis',(-4.9065389333868E-17,-0.707106781186547,0.707106781186548));
#796=DIRECTION('',(0.,-0.707106781186547,0.707106781186548));
#797=DIRECTION('center_axis',(-1.,0.,1.57009245868378E-16));
#798=DIRECTION('ref_axis',(0.,0.923879532511287,0.38268343236509));
#799=DIRECTION('',(-1.,0.,1.57009245868378E-16));
#800=DIRECTION('center_axis',(1.,0.,0.));
#801=DIRECTION('ref_axis',(0.,1.,0.));
#802=DIRECTION('center_axis',(0.,-0.707106781186548,0.707106781186548));
#803=DIRECTION('ref_axis',(1.,0.,0.));
#804=DIRECTION('center_axis',(0.,-0.894427190999916,-0.447213595499958));
#805=DIRECTION('ref_axis',(0.,-0.447213595499958,0.894427190999916));
#806=DIRECTION('center_axis',(0.,0.707106781186547,-0.707106781186548));
#807=DIRECTION('ref_axis',(0.707106781186547,0.5,0.5));
#808=DIRECTION('',(0.,0.707106781186547,-0.707106781186548));
#809=DIRECTION('center_axis',(0.,0.,1.));
#810=DIRECTION('ref_axis',(-0.707106781186548,-0.707106781186547,0.));
#811=DIRECTION('',(0.,0.,-1.));
#812=DIRECTION('',(0.,0.,1.));
#813=DIRECTION('center_axis',(0.,-1.,0.));
#814=DIRECTION('ref_axis',(0.,0.,1.));
#815=DIRECTION('center_axis',(-1.,0.,0.));
#816=DIRECTION('ref_axis',(0.,0.,1.));
#817=DIRECTION('center_axis',(-1.60246890531964E-16,0.5,-0.866025403784439));
#818=DIRECTION('ref_axis',(1.11022302462516E-16,0.866025403784439,0.499999999999999));
#819=DIRECTION('',(1.11022302462516E-16,0.866025403784439,0.499999999999999));
#820=DIRECTION('',(1.,0.,-1.85037170770859E-16));
#821=DIRECTION('',(1.,0.,-1.85037170770859E-16));
#822=DIRECTION('center_axis',(-1.60246890531964E-16,-0.5,-0.866025403784438));
#823=DIRECTION('ref_axis',(-1.11022302462516E-16,0.866025403784438,-0.5));
#824=DIRECTION('',(-1.11022302462516E-16,0.866025403784438,-0.5));
#825=DIRECTION('',(1.,0.,-1.85037170770859E-16));
#826=DIRECTION('center_axis',(3.85185988877447E-32,-1.,2.08166817117217E-16));
#827=DIRECTION('ref_axis',(-2.22044604925031E-16,-2.08166817117217E-16,
-1.));
#828=DIRECTION('',(-2.22044604925031E-16,-2.08166817117217E-16,-1.));
#829=DIRECTION('',(1.,0.,-1.85037170770859E-16));
#830=DIRECTION('center_axis',(1.60246890531964E-16,-0.5,0.866025403784439));
#831=DIRECTION('ref_axis',(-1.11022302462516E-16,-0.866025403784439,-0.5));
#832=DIRECTION('',(-1.11022302462516E-16,-0.866025403784439,-0.5));
#833=DIRECTION('',(1.,0.,-1.85037170770859E-16));
#834=DIRECTION('center_axis',(1.60246890531964E-16,0.500000000000001,0.866025403784438));
#835=DIRECTION('ref_axis',(1.11022302462516E-16,-0.866025403784438,0.500000000000001));
#836=DIRECTION('',(1.11022302462516E-16,-0.866025403784438,0.500000000000001));
#837=DIRECTION('',(1.,0.,-1.85037170770859E-16));
#838=DIRECTION('center_axis',(-2.05432527401305E-31,1.,-1.11022302462516E-15));
#839=DIRECTION('ref_axis',(2.22044604925031E-16,1.11022302462516E-15,1.));
#840=DIRECTION('',(2.22044604925031E-16,1.11022302462516E-15,1.));
#841=DIRECTION('center_axis',(1.,0.,-2.22044604925031E-16));
#842=DIRECTION('ref_axis',(-2.22044604925031E-16,0.,-1.));
#843=DIRECTION('center_axis',(0.,0.707106781186548,0.707106781186547));
#844=DIRECTION('ref_axis',(1.,0.,0.));
#845=DIRECTION('center_axis',(0.,0.707106781186547,-0.707106781186548));
#846=DIRECTION('ref_axis',(1.,0.,0.));
#847=DIRECTION('',(0.,0.707106781186547,-0.707106781186548));
#848=DIRECTION('center_axis',(0.,-0.707106781186548,-0.707106781186547));
#849=DIRECTION('ref_axis',(-1.,0.,0.));
#850=DIRECTION('',(0.,0.707106781186547,-0.707106781186548));
#851=DIRECTION('',(0.,0.707106781186547,-0.707106781186548));
#852=DIRECTION('center_axis',(-1.,0.,0.));
#853=DIRECTION('ref_axis',(0.,0.707106781186548,0.707106781186547));
#854=DIRECTION('',(0.,0.707106781186547,-0.707106781186548));
#855=DIRECTION('center_axis',(0.,0.707106781186548,0.707106781186547));
#856=DIRECTION('ref_axis',(1.,0.,0.));
#857=DIRECTION('',(0.,0.707106781186547,-0.707106781186548));
#858=DIRECTION('center_axis',(1.,0.,0.));
#859=DIRECTION('ref_axis',(0.,-0.707106781186548,-0.707106781186547));
#860=CARTESIAN_POINT('',(0.,0.,0.));
#861=CARTESIAN_POINT('Origin',(-5.,4.48771827777086,-8.));
#862=CARTESIAN_POINT('',(-10.,3.07350471539776,-9.41421356237309));
#863=CARTESIAN_POINT('',(-10.,4.48771827777086,-10.));
#864=CARTESIAN_POINT('Origin',(-10.,4.48771827777086,-8.));
#865=CARTESIAN_POINT('',(6.,4.48771827777086,-10.));
#866=CARTESIAN_POINT('',(-5.,4.48771827777086,-10.));
#867=CARTESIAN_POINT('',(6.,3.07350471539776,-9.41421356237309));
#868=CARTESIAN_POINT('Origin',(6.,4.48771827777086,-8.));
#869=CARTESIAN_POINT('',(-5.,3.07350471539776,-9.41421356237309));
#870=CARTESIAN_POINT('Origin',(-2.22044604925031E-15,0.,-10.));
#871=CARTESIAN_POINT('',(-10.,15.6819262100446,-10.));
#872=CARTESIAN_POINT('',(-10.,0.,-10.));
#873=CARTESIAN_POINT('',(-2.,15.6819262100446,-10.));
#874=CARTESIAN_POINT('',(1.12895564604777E-15,15.6819262100446,-10.));
#875=CARTESIAN_POINT('',(0.,12.8534990852984,-10.));
#876=CARTESIAN_POINT('Origin',(-2.,12.8534990852984,-10.));
#877=CARTESIAN_POINT('',(0.,11.7515800028664,-10.));
#878=CARTESIAN_POINT('',(0.,6.35837655322774,-10.));
#879=CARTESIAN_POINT('',(2.,9.75158000286636,-10.));
#880=CARTESIAN_POINT('Origin',(2.,11.7515800028664,-10.));
#881=CARTESIAN_POINT('',(6.,9.75158000286636,-10.));
#882=CARTESIAN_POINT('',(3.,9.75158000286636,-10.));
#883=CARTESIAN_POINT('',(6.,0.,-10.));
#884=CARTESIAN_POINT('',(-4.25,14.811875259022,-10.));
#885=CARTESIAN_POINT('',(-5.75,14.811875259022,-10.));
#886=CARTESIAN_POINT('',(-2.875,14.811875259022,-10.));
#887=CARTESIAN_POINT('',(-5.75,10.5692345719027,-10.));
#888=CARTESIAN_POINT('',(-5.75,0.142308642975687,-10.));
#889=CARTESIAN_POINT('',(-4.25,10.5692345719027,-10.));
#890=CARTESIAN_POINT('',(-2.125,10.5692345719027,-10.));
#891=CARTESIAN_POINT('',(-4.25,1.20296881475551,-10.));
#892=CARTESIAN_POINT('',(-4.,12.6905549154624,-10.));
#893=CARTESIAN_POINT('Origin',(-2.5,12.6905549154624,-10.));
#894=CARTESIAN_POINT('',(-9.,12.6905549154624,-10.));
#895=CARTESIAN_POINT('Origin',(-7.5,12.6905549154624,-10.));
#896=CARTESIAN_POINT('Origin',(-10.,0.,-10.));
#897=CARTESIAN_POINT('',(-10.,0.585786437626905,-6.92649528460224));
#898=CARTESIAN_POINT('',(-10.,-0.670354423487667,-5.67035442348767));
#899=CARTESIAN_POINT('',(-10.,0.,-5.51228172222914));
#900=CARTESIAN_POINT('Origin',(-10.,2.,-5.51228172222914));
#901=CARTESIAN_POINT('',(-10.,0.,-2.));
#902=CARTESIAN_POINT('',(-10.,0.,-10.));
#903=CARTESIAN_POINT('',(-10.,2.,0.));
#904=CARTESIAN_POINT('Origin',(-10.,2.,-2.));
#905=CARTESIAN_POINT('',(-10.,4.85349908529844,0.));
#906=CARTESIAN_POINT('',(-10.,0.,0.));
#907=CARTESIAN_POINT('',(-10.,6.26771264767153,-0.585786437626905));
#908=CARTESIAN_POINT('Origin',(-10.,4.85349908529844,-2.));
#909=CARTESIAN_POINT('',(-10.,5.34096310502231,0.340963105022314));
#910=CARTESIAN_POINT('Origin',(-7.5,2.,-5.51228172222914));
#911=CARTESIAN_POINT('',(6.,0.585786437626905,-6.92649528460224));
#912=CARTESIAN_POINT('',(6.,0.,-5.51228172222914));
#913=CARTESIAN_POINT('Origin',(6.,2.,-5.51228172222914));
#914=CARTESIAN_POINT('',(-7.5,0.,-5.51228172222914));
#915=CARTESIAN_POINT('',(-7.5,0.585786437626905,-6.92649528460224));
#916=CARTESIAN_POINT('Origin',(-5.,0.,-5.));
#917=CARTESIAN_POINT('',(6.,0.,-2.));
#918=CARTESIAN_POINT('',(6.,0.,-10.));
#919=CARTESIAN_POINT('',(-7.5,0.,-2.));
#920=CARTESIAN_POINT('Origin',(6.,0.,0.));
#921=CARTESIAN_POINT('',(6.,9.75158000286636,-4.89808091756793));
#922=CARTESIAN_POINT('',(6.,9.75158000286636,-5.));
#923=CARTESIAN_POINT('',(6.,9.16579356523945,-3.48386735519483));
#924=CARTESIAN_POINT('Origin',(6.,7.75158000286636,-4.89808091756793));
#925=CARTESIAN_POINT('',(6.,6.26771264767153,-0.585786437626907));
#926=CARTESIAN_POINT('',(6.,2.84096310502231,2.84096310502231));
#927=CARTESIAN_POINT('',(6.,4.85349908529843,0.));
#928=CARTESIAN_POINT('Origin',(6.,4.85349908529843,-2.));
#929=CARTESIAN_POINT('',(6.,2.,0.));
#930=CARTESIAN_POINT('',(6.,0.,0.));
#931=CARTESIAN_POINT('Origin',(6.,2.,-2.));
#932=CARTESIAN_POINT('',(6.,-3.17035442348767,-3.17035442348767));
#933=CARTESIAN_POINT('',(6.,7.92820323027551,-6.8));
#934=CARTESIAN_POINT('',(6.,4.46410161513775,-8.8));
#935=CARTESIAN_POINT('',(6.,4.69531939778686,-8.66650635094611));
#936=CARTESIAN_POINT('',(6.,1.,-6.8));
#937=CARTESIAN_POINT('',(6.,-0.847243186433546,-5.73349364905389));
#938=CARTESIAN_POINT('',(6.,1.,-2.8));
#939=CARTESIAN_POINT('',(6.,1.,-1.4));
#940=CARTESIAN_POINT('',(6.,4.46410161513776,-0.799999999999996));
#941=CARTESIAN_POINT('',(6.,2.96326859021799,-1.66650635094611));
#942=CARTESIAN_POINT('',(6.,7.92820323027551,-2.8));
#943=CARTESIAN_POINT('',(6.,4.34890923627309,-0.733493649053887));
#944=CARTESIAN_POINT('',(6.,7.92820323027551,-3.4));
#945=CARTESIAN_POINT('Origin',(-7.5,2.,-2.));
#946=CARTESIAN_POINT('',(-6.08170279758953,2.,4.51764610447713E-17));
#947=CARTESIAN_POINT('',(-8.91829720241047,2.,4.51764610447713E-17));
#948=CARTESIAN_POINT('Ctrl Pts',(-6.08170279758953,2.,-8.78203759713259E-17));
#949=CARTESIAN_POINT('Ctrl Pts',(-6.12582646800298,1.81875307261967,-8.78203759713259E-17));
#950=CARTESIAN_POINT('Ctrl Pts',(-6.20269558951509,1.6304950999634,-0.0288093148223738));
#951=CARTESIAN_POINT('Ctrl Pts',(-6.36181425017526,1.39283396103277,-0.0919153928012644));
#952=CARTESIAN_POINT('Ctrl Pts',(-6.43755176321488,1.30665874498248,-0.122323577010769));
#953=CARTESIAN_POINT('Ctrl Pts',(-6.61157695654415,1.1578383367148,-0.184137147471257));
#954=CARTESIAN_POINT('Ctrl Pts',(-6.70983387095592,1.09514172550781,-0.215505334759019));
#955=CARTESIAN_POINT('Ctrl Pts',(-7.02652966647859,0.946261667689607,-0.296359422837934));
#956=CARTESIAN_POINT('Ctrl Pts',(-7.26857621312684,0.899340057185351,-0.330105485282602));
#957=CARTESIAN_POINT('Ctrl Pts',(-7.5,0.899340057185351,-0.330105485282602));
#958=CARTESIAN_POINT('Ctrl Pts',(-7.73142378687316,0.899340057185351,-0.330105485282602));
#959=CARTESIAN_POINT('Ctrl Pts',(-7.97347033352141,0.946261667689607,-0.296359422837934));
#960=CARTESIAN_POINT('Ctrl Pts',(-8.29016612904408,1.09514172550781,-0.215505334759019));
#961=CARTESIAN_POINT('Ctrl Pts',(-8.38842304345585,1.1578383367148,-0.184137147471257));
#962=CARTESIAN_POINT('Ctrl Pts',(-8.56244823678512,1.30665874498248,-0.122323577010769));
#963=CARTESIAN_POINT('Ctrl Pts',(-8.63818574982474,1.39283396103277,-0.0919153928012645));
#964=CARTESIAN_POINT('Ctrl Pts',(-8.79730441048491,1.6304950999634,-0.0288093148223738));
#965=CARTESIAN_POINT('Ctrl Pts',(-8.87417353199702,1.81875307261967,-5.77726484198594E-17));
#966=CARTESIAN_POINT('Ctrl Pts',(-8.91829720241047,2.,-1.84314369322536E-17));
#967=CARTESIAN_POINT('',(-7.5,2.,0.));
#968=CARTESIAN_POINT('',(-1.08170279758953,2.,4.51764610447713E-17));
#969=CARTESIAN_POINT('',(-7.5,2.,0.));
#970=CARTESIAN_POINT('',(-3.91829720241047,2.,4.51764610447713E-17));
#971=CARTESIAN_POINT('Ctrl Pts',(-1.08170279758953,2.,-1.09504419421036E-16));
#972=CARTESIAN_POINT('Ctrl Pts',(-1.12582646800298,1.81875307261967,-9.72102908311591E-17));
#973=CARTESIAN_POINT('Ctrl Pts',(-1.20269558951509,1.6304950999634,-0.0288093148223736));
#974=CARTESIAN_POINT('Ctrl Pts',(-1.36181425017526,1.39283396103277,-0.0919153928012643));
#975=CARTESIAN_POINT('Ctrl Pts',(-1.43755176321488,1.30665874498248,-0.122323577010769));
#976=CARTESIAN_POINT('Ctrl Pts',(-1.61157695654415,1.1578383367148,-0.184137147471257));
#977=CARTESIAN_POINT('Ctrl Pts',(-1.70983387095592,1.09514172550781,-0.215505334759019));
#978=CARTESIAN_POINT('Ctrl Pts',(-2.02652966647859,0.946261667689606,-0.296359422837934));
#979=CARTESIAN_POINT('Ctrl Pts',(-2.26857621312684,0.899340057185351,-0.330105485282602));
#980=CARTESIAN_POINT('Ctrl Pts',(-2.5,0.899340057185351,-0.330105485282602));
#981=CARTESIAN_POINT('Ctrl Pts',(-2.73142378687316,0.899340057185351,-0.330105485282602));
#982=CARTESIAN_POINT('Ctrl Pts',(-2.97347033352141,0.946261667689606,-0.296359422837934));
#983=CARTESIAN_POINT('Ctrl Pts',(-3.29016612904408,1.09514172550781,-0.215505334759019));
#984=CARTESIAN_POINT('Ctrl Pts',(-3.38842304345585,1.1578383367148,-0.184137147471258));
#985=CARTESIAN_POINT('Ctrl Pts',(-3.56244823678512,1.30665874498248,-0.122323577010769));
#986=CARTESIAN_POINT('Ctrl Pts',(-3.63818574982474,1.39283396103277,-0.0919153928012642));
#987=CARTESIAN_POINT('Ctrl Pts',(-3.79730441048491,1.6304950999634,-0.0288093148223736));
#988=CARTESIAN_POINT('Ctrl Pts',(-3.87417353199702,1.81875307261967,-1.28749149057894E-16));
#989=CARTESIAN_POINT('Ctrl Pts',(-3.91829720241047,2.,-9.43255890062389E-17));
#990=CARTESIAN_POINT('',(-4.25,2.,0.));
#991=CARTESIAN_POINT('',(-7.5,2.,0.));
#992=CARTESIAN_POINT('',(-4.25,0.899340057185351,-0.330105485282603));
#993=CARTESIAN_POINT('Origin',(-4.25,2.,-2.));
#994=CARTESIAN_POINT('',(-5.75,0.899340057185351,-0.330105485282603));
#995=CARTESIAN_POINT('',(-7.5,0.899340057185351,-0.330105485282603));
#996=CARTESIAN_POINT('',(-5.75,2.,0.));
#997=CARTESIAN_POINT('Origin',(-5.75,2.,-2.));
#998=CARTESIAN_POINT('',(-7.5,2.,0.));
#999=CARTESIAN_POINT('Origin',(-2.5,1.3452774577312,1.3452774577312));
#1000=CARTESIAN_POINT('',(-4.,2.69055491546239,0.));
#1001=CARTESIAN_POINT('Origin',(-2.5,2.69055491546239,0.));
#1002=CARTESIAN_POINT('',(-4.,1.3452774577312,1.3452774577312));
#1003=CARTESIAN_POINT('Origin',(-2.5,2.69055491546239,0.));
#1004=CARTESIAN_POINT('Origin',(-10.,0.,0.));
#1005=CARTESIAN_POINT('',(-5.,4.85349908529844,0.));
#1006=CARTESIAN_POINT('',(-9.,2.69055491546239,0.));
#1007=CARTESIAN_POINT('Origin',(-7.5,2.69055491546239,0.));
#1008=CARTESIAN_POINT('Origin',(-7.5,2.69055491546239,0.));
#1009=CARTESIAN_POINT('',(-5.75,4.81187525902203,2.77555756156289E-16));
#1010=CARTESIAN_POINT('',(-5.75,0.142308642975687,0.));
#1011=CARTESIAN_POINT('',(-4.25,4.81187525902203,2.77555756156289E-16));
#1012=CARTESIAN_POINT('',(-7.875,4.81187525902203,0.));
#1013=CARTESIAN_POINT('',(-4.25,1.20296881475551,0.));
#1014=CARTESIAN_POINT('Origin',(-5.,4.85349908529844,-2.));
#1015=CARTESIAN_POINT('',(-5.,6.26771264767153,-0.585786437626905));
#1016=CARTESIAN_POINT('Origin',(0.,2.84096310502231,2.84096310502231));
#1017=CARTESIAN_POINT('',(2.,9.16579356523945,-3.48386735519483));
#1018=CARTESIAN_POINT('',(3.,9.16579356523945,-3.48386735519483));
#1019=CARTESIAN_POINT('',(-2.,13.1657935652395,-7.48386735519483));
#1020=CARTESIAN_POINT('Origin',(2.,13.1657935652395,-7.48386735519483));
#1021=CARTESIAN_POINT('',(-2.,7.7788581057389,-2.09693189569428));
#1022=CARTESIAN_POINT('Origin',(3.,7.75158000286636,-4.89808091756792));
#1023=CARTESIAN_POINT('',(2.,9.75158000286636,-4.89808091756792));
#1024=CARTESIAN_POINT('',(3.,9.75158000286636,-4.89808091756792));
#1025=CARTESIAN_POINT('Origin',(2.,7.75158000286636,-4.89808091756792));
#1026=CARTESIAN_POINT('Ctrl Pts',(-2.,13.1657935652395,-7.48386735519483));
#1027=CARTESIAN_POINT('Ctrl Pts',(-2.,12.2681956642138,-6.58626945416918));
#1028=CARTESIAN_POINT('Ctrl Pts',(-1.47626535913222,10.777362041687,-5.09543583164241));
#1029=CARTESIAN_POINT('Ctrl Pts',(0.206644747584324,9.43928235329105,-3.75735614324642));
#1030=CARTESIAN_POINT('Ctrl Pts',(1.40160139931623,9.16579356523945,-3.48386735519483));
#1031=CARTESIAN_POINT('Ctrl Pts',(2.,9.16579356523945,-3.48386735519483));
#1032=CARTESIAN_POINT('Ctrl Pts',(-1.40160139931623,13.1657935652395,-7.48386735519483));
#1033=CARTESIAN_POINT('Ctrl Pts',(-1.46339562812143,12.3338470829134,-6.655497754324));
#1034=CARTESIAN_POINT('Ctrl Pts',(-1.07342630693262,10.9231645957856,-5.24098662662747));
#1035=CARTESIAN_POINT('Ctrl Pts',(0.396277491998136,9.63982622680687,-3.95959018238647));
#1036=CARTESIAN_POINT('Ctrl Pts',(1.46491944012573,9.37735941943747,-3.69543320939285));
#1037=CARTESIAN_POINT('Ctrl Pts',(2.,9.37735941943747,-3.69543320939285));
#1038=CARTESIAN_POINT('Ctrl Pts',(-0.364998664406799,12.8112530695752,-7.83840785085912));
#1039=CARTESIAN_POINT('Ctrl Pts',(-0.525127853862384,12.1734105395924,-7.04759778305296));
#1040=CARTESIAN_POINT('Ctrl Pts',(-0.369852174318345,11.0007191094605,-5.67190140341479));
#1041=CARTESIAN_POINT('Ctrl Pts',(0.729611999712653,9.89375371075678,-4.40975199369845));
#1042=CARTESIAN_POINT('Ctrl Pts',(1.57559613575135,9.66284242372118,-4.14996396622194));
#1043=CARTESIAN_POINT('Ctrl Pts',(2.,9.66284242372118,-4.14996396622194));
#1044=CARTESIAN_POINT('Ctrl Pts',(-2.42753400030732E-16,12.0689287841634,
-8.5807321362709));
#1045=CARTESIAN_POINT('Ctrl Pts',(-0.0718396389525355,11.5887602523006,
-7.71484852971145));
#1046=CARTESIAN_POINT('Ctrl Pts',(0.115816646691653,10.7282620394904,-6.25846480883313));
#1047=CARTESIAN_POINT('Ctrl Pts',(1.00302536323736,9.91976265148745,-4.94302096895943));
#1048=CARTESIAN_POINT('Ctrl Pts',(1.6672446892384,9.75158000286636,-4.67368144231151));
#1049=CARTESIAN_POINT('Ctrl Pts',(2.,9.75158000286636,-4.67368144231151));
#1050=CARTESIAN_POINT('Ctrl Pts',(-2.77555756156289E-16,11.7515800028664,
-8.89808091756793));
#1051=CARTESIAN_POINT('Ctrl Pts',(-3.46519764758246E-16,11.3027810523535,
-8.00048301654227));
#1052=CARTESIAN_POINT('Ctrl Pts',(0.261867320433888,10.5573642410901,-6.50964939401551));
#1053=CARTESIAN_POINT('Ctrl Pts',(1.10332237379216,9.88832439689215,-5.17156970561952));
#1054=CARTESIAN_POINT('Ctrl Pts',(1.70080069965811,9.75158000286636,-4.89808091756792));
#1055=CARTESIAN_POINT('Ctrl Pts',(2.,9.75158000286636,-4.89808091756792));
#1056=CARTESIAN_POINT('',(0.,11.7515800028664,-8.89808091756793));
#1057=CARTESIAN_POINT('Origin',(-2.,11.7515800028664,-8.89808091756793));
#1058=CARTESIAN_POINT('Origin',(2.,11.7515800028664,-8.89808091756793));
#1059=CARTESIAN_POINT('Origin',(-2.,6.36464454336581,-3.51114545806737));
#1060=CARTESIAN_POINT('',(0.,6.36464454336581,-3.51114545806737));
#1061=CARTESIAN_POINT('Origin',(2.,11.7515800028664,-8.51741344820543));
#1062=CARTESIAN_POINT('',(2.,9.75158000286636,-8.51741344820543));
#1063=CARTESIAN_POINT('',(0.,11.7515800028664,-8.51741344820543));
#1064=CARTESIAN_POINT('Origin',(6.,9.75158000286636,-10.));
#1065=CARTESIAN_POINT('Origin',(0.,12.7167531064555,-7.03482689641087));
#1066=CARTESIAN_POINT('Origin',(-1.95399252334028E-15,4.46410161513775,
-8.8));
#1067=CARTESIAN_POINT('',(-1.95399252334028E-15,4.46410161513775,-8.8));
#1068=CARTESIAN_POINT('',(-1.50990331349021E-15,7.92820323027551,-6.8));
#1069=CARTESIAN_POINT('',(-1.95399252334028E-15,4.46410161513775,-8.8));
#1070=CARTESIAN_POINT('',(-1.95399252334028E-15,4.46410161513775,-8.8));
#1071=CARTESIAN_POINT('',(-1.50990331349021E-15,7.92820323027551,-6.8));
#1072=CARTESIAN_POINT('Origin',(-1.50990331349021E-15,1.,-6.8));
#1073=CARTESIAN_POINT('',(-1.50990331349021E-15,1.,-6.8));
#1074=CARTESIAN_POINT('',(-1.50990331349021E-15,1.,-6.8));
#1075=CARTESIAN_POINT('',(-1.50990331349021E-15,1.,-6.8));
#1076=CARTESIAN_POINT('Origin',(-6.21724893790087E-16,1.,-2.8));
#1077=CARTESIAN_POINT('',(-6.21724893790087E-16,1.,-2.8));
#1078=CARTESIAN_POINT('',(-6.21724893790087E-16,1.,-2.8));
#1079=CARTESIAN_POINT('',(-6.21724893790087E-16,1.,-2.8));
#1080=CARTESIAN_POINT('Origin',(-1.77635683940024E-16,4.46410161513776,
-0.799999999999995));
#1081=CARTESIAN_POINT('',(-1.77635683940024E-16,4.46410161513776,-0.799999999999995));
#1082=CARTESIAN_POINT('',(-1.77635683940024E-16,4.46410161513776,-0.799999999999995));
#1083=CARTESIAN_POINT('',(-1.77635683940024E-16,4.46410161513776,-0.799999999999995));
#1084=CARTESIAN_POINT('Origin',(-6.21724893790088E-16,7.92820323027551,
-2.8));
#1085=CARTESIAN_POINT('',(-6.21724893790088E-16,7.92820323027551,-2.8));
#1086=CARTESIAN_POINT('',(-6.21724893790088E-16,7.92820323027551,-2.8));
#1087=CARTESIAN_POINT('',(-6.21724893790088E-16,7.92820323027551,-2.8));
#1088=CARTESIAN_POINT('Origin',(-1.50990331349021E-15,7.92820323027551,
-6.8));
#1089=CARTESIAN_POINT('',(-1.50990331349021E-15,7.92820323027551,-6.8));
#1090=CARTESIAN_POINT('Origin',(-1.06581410364015E-15,4.46410161513776,
-4.8));
#1091=CARTESIAN_POINT('Origin',(-10.,-3.17035442348767,-3.17035442348767));
#1092=CARTESIAN_POINT('Origin',(-7.5,1.3452774577312,1.3452774577312));
#1093=CARTESIAN_POINT('',(-9.,1.3452774577312,1.3452774577312));
#1094=CARTESIAN_POINT('Origin',(-4.25,0.284617285951374,0.284617285951374));
#1095=CARTESIAN_POINT('',(-4.25,0.284617285951374,0.284617285951374));
#1096=CARTESIAN_POINT('',(-5.75,0.284617285951374,0.284617285951374));
#1097=CARTESIAN_POINT('Origin',(-5.75,0.284617285951374,0.284617285951374));
#1098=CARTESIAN_POINT('',(-5.75,2.40593762951102,2.40593762951102));
#1099=CARTESIAN_POINT('Origin',(-5.75,2.40593762951102,2.40593762951102));
#1100=CARTESIAN_POINT('',(-4.25,2.40593762951102,2.40593762951102));
#1101=CARTESIAN_POINT('Origin',(-4.25,2.40593762951102,2.40593762951102));
#1102=UNCERTAINTY_MEASURE_WITH_UNIT(LENGTH_MEASURE(0.01),#1106,
'DISTANCE_ACCURACY_VALUE',
'Maximum model space distance between geometric entities at asserted c
onnectivities');
#1103=UNCERTAINTY_MEASURE_WITH_UNIT(LENGTH_MEASURE(0.01),#1106,
'DISTANCE_ACCURACY_VALUE',
'Maximum model space distance between geometric entities at asserted c
onnectivities');
#1104=(
GEOMETRIC_REPRESENTATION_CONTEXT(3)
GLOBAL_UNCERTAINTY_ASSIGNED_CONTEXT((#1102))
GLOBAL_UNIT_ASSIGNED_CONTEXT((#1106,#1108,#1109))
REPRESENTATION_CONTEXT('','3D')
);
#1105=(
GEOMETRIC_REPRESENTATION_CONTEXT(3)
GLOBAL_UNCERTAINTY_ASSIGNED_CONTEXT((#1103))
GLOBAL_UNIT_ASSIGNED_CONTEXT((#1106,#1108,#1109))
REPRESENTATION_CONTEXT('','3D')
);
#1106=(
LENGTH_UNIT()
NAMED_UNIT(*)
SI_UNIT(.MILLI.,.METRE.)
);
#1107=(
LENGTH_UNIT()
NAMED_UNIT(*)
SI_UNIT(.CENTI.,.METRE.)
);
#1108=(
NAMED_UNIT(*)
PLANE_ANGLE_UNIT()
SI_UNIT($,.RADIAN.)
);
#1109=(
NAMED_UNIT(*)
SI_UNIT($,.STERADIAN.)
SOLID_ANGLE_UNIT()
);
#1110=SHAPE_DEFINITION_REPRESENTATION(#1111,#1112);
#1111=PRODUCT_DEFINITION_SHAPE('',$,#1114);
#1112=SHAPE_REPRESENTATION('',(#638),#1104);
#1113=PRODUCT_DEFINITION_CONTEXT('part definition',#1118,'design');
#1114=PRODUCT_DEFINITION('2lickportv7','2lickportv7',#1115,#1113);
#1115=PRODUCT_DEFINITION_FORMATION('',$,#1120);
#1116=PRODUCT_RELATED_PRODUCT_CATEGORY('2lickportv7','2lickportv7',(#1120));
#1117=APPLICATION_PROTOCOL_DEFINITION('international standard',
'automotive_design',2009,#1118);
#1118=APPLICATION_CONTEXT(
'Core Data for Automotive Mechanical Design Process');
#1119=PRODUCT_CONTEXT('part definition',#1118,'mechanical');
#1120=PRODUCT('2lickportv7','2lickportv7',$,(#1119));
#1121=PRESENTATION_STYLE_ASSIGNMENT((#1122));
#1122=SURFACE_STYLE_USAGE(.BOTH.,#1125);
#1123=SURFACE_STYLE_RENDERING_WITH_PROPERTIES($,#1129,(#1124));
#1124=SURFACE_STYLE_TRANSPARENT(0.);
#1125=SURFACE_SIDE_STYLE('',(#1126,#1123));
#1126=SURFACE_STYLE_FILL_AREA(#1127);
#1127=FILL_AREA_STYLE('',(#1128));
#1128=FILL_AREA_STYLE_COLOUR('',#1129);
#1129=COLOUR_RGB('',0.749019607843137,0.749019607843137,0.749019607843137);
ENDSEC;
END-ISO-10303-21;
