# Supplementary material for: Open-Source Platform for Adjustable Training Regimes in Freely Moving and Head-Fixed Mice
Source: eNeuro. 2026 Mar 10;13(3):ENEURO.0459-25.2026. doi: 10.1523/ENEURO.0459-25.2026 (PMC13045870; doi:10.1523/ENEURO.0459-25.2026)
Supplement: Data 1 — Download Data 1, ZIP file. [file eneuro-13-ENEURO.0459-25.2026-s001.zip › ExtendedData2/PartsFiles/DividerBar.stp]

ISO-10303-21;
HEADER;
/* Generated by software containing ST-Developer
 * from STEP Tools, Inc. (www.steptools.com) 
 */

FILE_DESCRIPTION(
/* description */ (''),
/* implementation_level */ '2;1');

FILE_NAME(
/* name */ 'MoveableBarRound.stp',
/* time_stamp */ '2025-12-08T12:31:22-05:00',
/* author */ ('xxred'),
/* organization */ (''),
/* preprocessor_version */ 'ST-DEVELOPER v19.2',
/* originating_system */ 'Autodesk Inventor 2024',
/* authorisation */ '');

FILE_SCHEMA (('AUTOMOTIVE_DESIGN { 1 0 10303 214 3 1 1 }'));
ENDSEC;

DATA;
#10=MECHANICAL_DESIGN_GEOMETRIC_PRESENTATION_REPRESENTATION('',(#16),#369);
#11=GEOMETRICALLY_BOUNDED_WIREFRAME_SHAPE_REPRESENTATION('',(#12),#368);
#12=GEOMETRIC_CURVE_SET('Sketch1',(#365));
#13=SHAPE_REPRESENTATION_RELATIONSHIP('SRR','None',#376,#15);
#14=SHAPE_REPRESENTATION_RELATIONSHIP('SRR','None',#376,#11);
#15=ADVANCED_BREP_SHAPE_REPRESENTATION('',(#17),#368);
#16=STYLED_ITEM('',(#385),#17);
#17=MANIFOLD_SOLID_BREP('Solid1',#207);
#18=PLANE('',#233);
#19=PLANE('',#234);
#20=PLANE('',#240);
#21=PLANE('',#245);
#22=PLANE('',#246);
#23=PLANE('',#247);
#24=PLANE('',#248);
#25=FACE_OUTER_BOUND('',#36,.T.);
#26=FACE_OUTER_BOUND('',#37,.T.);
#27=FACE_OUTER_BOUND('',#38,.T.);
#28=FACE_OUTER_BOUND('',#39,.T.);
#29=FACE_OUTER_BOUND('',#40,.T.);
#30=FACE_OUTER_BOUND('',#41,.T.);
#31=FACE_OUTER_BOUND('',#42,.T.);
#32=FACE_OUTER_BOUND('',#43,.T.);
#33=FACE_OUTER_BOUND('',#44,.T.);
#34=FACE_OUTER_BOUND('',#45,.T.);
#35=FACE_OUTER_BOUND('',#46,.T.);
#36=EDGE_LOOP('',(#138,#139,#140,#141));
#37=EDGE_LOOP('',(#142,#143,#144,#145));
#38=EDGE_LOOP('',(#146,#147,#148,#149,#150,#151,#152,#153,#154));
#39=EDGE_LOOP('',(#155,#156,#157,#158));
#40=EDGE_LOOP('',(#159,#160,#161,#162));
#41=EDGE_LOOP('',(#163,#164,#165,#166));
#42=EDGE_LOOP('',(#167,#168,#169,#170));
#43=EDGE_LOOP('',(#171,#172,#173,#174));
#44=EDGE_LOOP('',(#175,#176,#177,#178));
#45=EDGE_LOOP('',(#179,#180,#181,#182));
#46=EDGE_LOOP('',(#183,#184,#185,#186,#187,#188,#189,#190,#191));
#47=LINE('',#314,#66);
#48=LINE('',#317,#67);
#49=LINE('',#320,#68);
#50=LINE('',#322,#69);
#51=LINE('',#323,#70);
#52=LINE('',#326,#71);
#53=LINE('',#328,#72);
#54=LINE('',#330,#73);
#55=LINE('',#336,#74);
#56=LINE('',#340,#75);
#57=LINE('',#344,#76);
#58=LINE('',#345,#77);
#59=LINE('',#348,#78);
#60=LINE('',#352,#79);
#61=LINE('',#356,#80);
#62=LINE('',#357,#81);
#63=LINE('',#360,#82);
#64=LINE('',#361,#83);
#65=LINE('',#363,#84);
#66=VECTOR('',#255,10.);
#67=VECTOR('',#258,10.);
#68=VECTOR('',#261,10.);
#69=VECTOR('',#262,10.);
#70=VECTOR('',#263,10.);
#71=VECTOR('',#266,10.);
#72=VECTOR('',#267,10.);
#73=VECTOR('',#268,10.);
#74=VECTOR('',#273,10.);
#75=VECTOR('',#278,10.);
#76=VECTOR('',#283,2.);
#77=VECTOR('',#284,10.);
#78=VECTOR('',#287,2.);
#79=VECTOR('',#292,10.);
#80=VECTOR('',#297,10.);
#81=VECTOR('',#298,10.);
#82=VECTOR('',#301,10.);
#83=VECTOR('',#302,10.);
#84=VECTOR('',#305,10.);
#85=CIRCLE('',#231,2.);
#86=CIRCLE('',#232,2.);
#87=CIRCLE('',#235,2.);
#88=CIRCLE('',#236,2.);
#89=CIRCLE('',#237,2.);
#90=CIRCLE('',#239,2.);
#91=CIRCLE('',#242,2.);
#92=CIRCLE('',#244,2.);
#93=VERTEX_POINT('',#310);
#94=VERTEX_POINT('',#311);
#95=VERTEX_POINT('',#313);
#96=VERTEX_POINT('',#315);
#97=VERTEX_POINT('',#319);
#98=VERTEX_POINT('',#321);
#99=VERTEX_POINT('',#325);
#100=VERTEX_POINT('',#327);
#101=VERTEX_POINT('',#329);
#102=VERTEX_POINT('',#331);
#103=VERTEX_POINT('',#333);
#104=VERTEX_POINT('',#335);
#105=VERTEX_POINT('',#339);
#106=VERTEX_POINT('',#343);
#107=VERTEX_POINT('',#347);
#108=VERTEX_POINT('',#351);
#109=VERTEX_POINT('',#355);
#110=VERTEX_POINT('',#359);
#111=EDGE_CURVE('',#93,#94,#85,.T.);
#112=EDGE_CURVE('',#94,#95,#47,.T.);
#113=EDGE_CURVE('',#95,#96,#86,.T.);
#114=EDGE_CURVE('',#96,#93,#48,.T.);
#115=EDGE_CURVE('',#97,#94,#49,.T.);
#116=EDGE_CURVE('',#98,#97,#50,.T.);
#117=EDGE_CURVE('',#98,#95,#51,.T.);
#118=EDGE_CURVE('',#93,#99,#52,.T.);
#119=EDGE_CURVE('',#99,#100,#53,.T.);
#120=EDGE_CURVE('',#100,#101,#54,.T.);
#121=EDGE_CURVE('',#102,#101,#87,.T.);
#122=EDGE_CURVE('',#103,#102,#88,.T.);
#123=EDGE_CURVE('',#103,#104,#55,.T.);
#124=EDGE_CURVE('',#97,#104,#89,.T.);
#125=EDGE_CURVE('',#104,#105,#56,.T.);
#126=EDGE_CURVE('',#105,#98,#90,.T.);
#127=EDGE_CURVE('',#106,#103,#57,.T.);
#128=EDGE_CURVE('',#106,#105,#58,.T.);
#129=EDGE_CURVE('',#102,#107,#59,.T.);
#130=EDGE_CURVE('',#107,#106,#91,.T.);
#131=EDGE_CURVE('',#101,#108,#60,.T.);
#132=EDGE_CURVE('',#108,#107,#92,.T.);
#133=EDGE_CURVE('',#109,#100,#61,.T.);
#134=EDGE_CURVE('',#109,#108,#62,.T.);
#135=EDGE_CURVE('',#110,#109,#63,.T.);
#136=EDGE_CURVE('',#110,#99,#64,.T.);
#137=EDGE_CURVE('',#96,#110,#65,.T.);
#138=ORIENTED_EDGE('',*,*,#111,.T.);
#139=ORIENTED_EDGE('',*,*,#112,.T.);
#140=ORIENTED_EDGE('',*,*,#113,.T.);
#141=ORIENTED_EDGE('',*,*,#114,.T.);
#142=ORIENTED_EDGE('',*,*,#112,.F.);
#143=ORIENTED_EDGE('',*,*,#115,.F.);
#144=ORIENTED_EDGE('',*,*,#116,.F.);
#145=ORIENTED_EDGE('',*,*,#117,.T.);
#146=ORIENTED_EDGE('',*,*,#111,.F.);
#147=ORIENTED_EDGE('',*,*,#118,.T.);
#148=ORIENTED_EDGE('',*,*,#119,.T.);
#149=ORIENTED_EDGE('',*,*,#120,.T.);
#150=ORIENTED_EDGE('',*,*,#121,.F.);
#151=ORIENTED_EDGE('',*,*,#122,.F.);
#152=ORIENTED_EDGE('',*,*,#123,.T.);
#153=ORIENTED_EDGE('',*,*,#124,.F.);
#154=ORIENTED_EDGE('',*,*,#115,.T.);
#155=ORIENTED_EDGE('',*,*,#124,.T.);
#156=ORIENTED_EDGE('',*,*,#125,.T.);
#157=ORIENTED_EDGE('',*,*,#126,.T.);
#158=ORIENTED_EDGE('',*,*,#116,.T.);
#159=ORIENTED_EDGE('',*,*,#125,.F.);
#160=ORIENTED_EDGE('',*,*,#123,.F.);
#161=ORIENTED_EDGE('',*,*,#127,.F.);
#162=ORIENTED_EDGE('',*,*,#128,.T.);
#163=ORIENTED_EDGE('',*,*,#122,.T.);
#164=ORIENTED_EDGE('',*,*,#129,.T.);
#165=ORIENTED_EDGE('',*,*,#130,.T.);
#166=ORIENTED_EDGE('',*,*,#127,.T.);
#167=ORIENTED_EDGE('',*,*,#129,.F.);
#168=ORIENTED_EDGE('',*,*,#121,.T.);
#169=ORIENTED_EDGE('',*,*,#131,.T.);
#170=ORIENTED_EDGE('',*,*,#132,.T.);
#171=ORIENTED_EDGE('',*,*,#131,.F.);
#172=ORIENTED_EDGE('',*,*,#120,.F.);
#173=ORIENTED_EDGE('',*,*,#133,.F.);
#174=ORIENTED_EDGE('',*,*,#134,.T.);
#175=ORIENTED_EDGE('',*,*,#135,.T.);
#176=ORIENTED_EDGE('',*,*,#133,.T.);
#177=ORIENTED_EDGE('',*,*,#119,.F.);
#178=ORIENTED_EDGE('',*,*,#136,.F.);
#179=ORIENTED_EDGE('',*,*,#114,.F.);
#180=ORIENTED_EDGE('',*,*,#137,.T.);
#181=ORIENTED_EDGE('',*,*,#136,.T.);
#182=ORIENTED_EDGE('',*,*,#118,.F.);
#183=ORIENTED_EDGE('',*,*,#113,.F.);
#184=ORIENTED_EDGE('',*,*,#117,.F.);
#185=ORIENTED_EDGE('',*,*,#126,.F.);
#186=ORIENTED_EDGE('',*,*,#128,.F.);
#187=ORIENTED_EDGE('',*,*,#130,.F.);
#188=ORIENTED_EDGE('',*,*,#132,.F.);
#189=ORIENTED_EDGE('',*,*,#134,.F.);
#190=ORIENTED_EDGE('',*,*,#135,.F.);
#191=ORIENTED_EDGE('',*,*,#137,.F.);
#192=CYLINDRICAL_SURFACE('',#230,2.);
#193=CYLINDRICAL_SURFACE('',#238,2.);
#194=CYLINDRICAL_SURFACE('',#241,2.);
#195=CYLINDRICAL_SURFACE('',#243,2.);
#196=ADVANCED_FACE('',(#25),#192,.T.);
#197=ADVANCED_FACE('',(#26),#18,.T.);
#198=ADVANCED_FACE('',(#27),#19,.T.);
#199=ADVANCED_FACE('',(#28),#193,.T.);
#200=ADVANCED_FACE('',(#29),#20,.T.);
#201=ADVANCED_FACE('',(#30),#194,.T.);
#202=ADVANCED_FACE('',(#31),#195,.F.);
#203=ADVANCED_FACE('',(#32),#21,.T.);
#204=ADVANCED_FACE('',(#33),#22,.T.);
#205=ADVANCED_FACE('',(#34),#23,.T.);
#206=ADVANCED_FACE('',(#35),#24,.F.);
#207=CLOSED_SHELL('',(#196,#197,#198,#199,#200,#201,#202,#203,#204,#205,
#206));
#208=DERIVED_UNIT_ELEMENT(#211,1.);
#209=DERIVED_UNIT_ELEMENT(#371,-3.);
#210=DIMENSIONAL_EXPONENTS(0.,1.,0.,0.,0.,0.,0.);
#211=(
CONVERSION_BASED_UNIT('gram',#213)
MASS_UNIT()
NAMED_UNIT(#210)
);
#212=(
MASS_UNIT()
NAMED_UNIT(*)
SI_UNIT(.KILO.,.GRAM.)
);
#213=MASS_MEASURE_WITH_UNIT(MASS_MEASURE(0.001),#212);
#214=DERIVED_UNIT((#208,#209));
#215=MEASURE_REPRESENTATION_ITEM('density measure',
POSITIVE_RATIO_MEASURE(1.),#214);
#216=PROPERTY_DEFINITION_REPRESENTATION(#221,#218);
#217=PROPERTY_DEFINITION_REPRESENTATION(#222,#219);
#218=REPRESENTATION('material name',(#220),#368);
#219=REPRESENTATION('density',(#215),#368);
#220=DESCRIPTIVE_REPRESENTATION_ITEM('Generic','Generic');
#221=PROPERTY_DEFINITION('material property','material name',#378);
#222=PROPERTY_DEFINITION('material property','density of part',#378);
#223=DATE_TIME_ROLE('creation_date');
#224=APPLIED_DATE_AND_TIME_ASSIGNMENT(#225,#223,(#378));
#225=DATE_AND_TIME(#226,#227);
#226=CALENDAR_DATE(2024,3,10);
#227=LOCAL_TIME(0,0,0.,#228);
#228=COORDINATED_UNIVERSAL_TIME_OFFSET(0,0,.BEHIND.);
#229=AXIS2_PLACEMENT_3D('',#308,#249,#250);
#230=AXIS2_PLACEMENT_3D('',#309,#251,#252);
#231=AXIS2_PLACEMENT_3D('',#312,#253,#254);
#232=AXIS2_PLACEMENT_3D('',#316,#256,#257);
#233=AXIS2_PLACEMENT_3D('',#318,#259,#260);
#234=AXIS2_PLACEMENT_3D('',#324,#264,#265);
#235=AXIS2_PLACEMENT_3D('',#332,#269,#270);
#236=AXIS2_PLACEMENT_3D('',#334,#271,#272);
#237=AXIS2_PLACEMENT_3D('',#337,#274,#275);
#238=AXIS2_PLACEMENT_3D('',#338,#276,#277);
#239=AXIS2_PLACEMENT_3D('',#341,#279,#280);
#240=AXIS2_PLACEMENT_3D('',#342,#281,#282);
#241=AXIS2_PLACEMENT_3D('',#346,#285,#286);
#242=AXIS2_PLACEMENT_3D('',#349,#288,#289);
#243=AXIS2_PLACEMENT_3D('',#350,#290,#291);
#244=AXIS2_PLACEMENT_3D('',#353,#293,#294);
#245=AXIS2_PLACEMENT_3D('',#354,#295,#296);
#246=AXIS2_PLACEMENT_3D('',#358,#299,#300);
#247=AXIS2_PLACEMENT_3D('',#362,#303,#304);
#248=AXIS2_PLACEMENT_3D('',#364,#306,#307);
#249=DIRECTION('axis',(0.,0.,1.));
#250=DIRECTION('refdir',(1.,0.,0.));
#251=DIRECTION('center_axis',(0.,1.,0.));
#252=DIRECTION('ref_axis',(-0.707106781186547,0.,-0.707106781186548));
#253=DIRECTION('center_axis',(0.,-1.,0.));
#254=DIRECTION('ref_axis',(-0.707106781186547,0.,-0.707106781186548));
#255=DIRECTION('',(0.,-1.,0.));
#256=DIRECTION('center_axis',(0.,1.,0.));
#257=DIRECTION('ref_axis',(-0.707106781186547,0.,-0.707106781186548));
#258=DIRECTION('',(0.,1.,0.));
#259=DIRECTION('center_axis',(0.,0.,-1.));
#260=DIRECTION('ref_axis',(-1.,0.,0.));
#261=DIRECTION('',(-1.,0.,0.));
#262=DIRECTION('',(0.,1.,0.));
#263=DIRECTION('',(-1.,0.,0.));
#264=DIRECTION('center_axis',(0.,1.,0.));
#265=DIRECTION('ref_axis',(0.,0.,1.));
#266=DIRECTION('',(0.,0.,1.));
#267=DIRECTION('',(1.,0.,0.));
#268=DIRECTION('',(0.,0.,-1.));
#269=DIRECTION('center_axis',(0.,1.,0.));
#270=DIRECTION('ref_axis',(-0.707106781186547,0.,-0.707106781186548));
#271=DIRECTION('center_axis',(0.,-1.,0.));
#272=DIRECTION('ref_axis',(-1.,0.,0.));
#273=DIRECTION('',(1.11022302462516E-16,0.,-1.));
#274=DIRECTION('center_axis',(0.,-1.,0.));
#275=DIRECTION('ref_axis',(0.707106781186547,0.,-0.707106781186548));
#276=DIRECTION('center_axis',(0.,1.,0.));
#277=DIRECTION('ref_axis',(0.707106781186547,0.,-0.707106781186548));
#278=DIRECTION('',(0.,-1.,0.));
#279=DIRECTION('center_axis',(0.,1.,0.));
#280=DIRECTION('ref_axis',(0.707106781186547,0.,-0.707106781186548));
#281=DIRECTION('center_axis',(1.,0.,1.11022302462516E-16));
#282=DIRECTION('ref_axis',(1.11022302462516E-16,0.,-1.));
#283=DIRECTION('',(0.,1.,0.));
#284=DIRECTION('',(1.11022302462516E-16,0.,-1.));
#285=DIRECTION('center_axis',(0.,-1.,0.));
#286=DIRECTION('ref_axis',(-1.,0.,0.));
#287=DIRECTION('',(0.,-1.,0.));
#288=DIRECTION('center_axis',(0.,1.,0.));
#289=DIRECTION('ref_axis',(-1.,0.,0.));
#290=DIRECTION('center_axis',(0.,1.,0.));
#291=DIRECTION('ref_axis',(-0.707106781186547,0.,-0.707106781186548));
#292=DIRECTION('',(0.,-1.,0.));
#293=DIRECTION('center_axis',(0.,-1.,0.));
#294=DIRECTION('ref_axis',(-0.707106781186547,0.,-0.707106781186548));
#295=DIRECTION('center_axis',(1.,0.,0.));
#296=DIRECTION('ref_axis',(0.,0.,-1.));
#297=DIRECTION('',(0.,1.,0.));
#298=DIRECTION('',(0.,0.,-1.));
#299=DIRECTION('center_axis',(0.,0.,1.));
#300=DIRECTION('ref_axis',(1.,0.,0.));
#301=DIRECTION('',(1.,0.,0.));
#302=DIRECTION('',(0.,1.,0.));
#303=DIRECTION('center_axis',(-1.,0.,0.));
#304=DIRECTION('ref_axis',(0.,0.,1.));
#305=DIRECTION('',(0.,0.,1.));
#306=DIRECTION('center_axis',(0.,1.,0.));
#307=DIRECTION('ref_axis',(0.,0.,1.));
#308=CARTESIAN_POINT('',(0.,0.,0.));
#309=CARTESIAN_POINT('Origin',(-1.,0.,-38.));
#310=CARTESIAN_POINT('',(-3.,1.2,-38.));
#311=CARTESIAN_POINT('',(-1.,1.2,-40.));
#312=CARTESIAN_POINT('Origin',(-1.,1.2,-38.));
#313=CARTESIAN_POINT('',(-1.,0.,-40.));
#314=CARTESIAN_POINT('',(-1.,0.,-40.));
#315=CARTESIAN_POINT('',(-3.,0.,-38.));
#316=CARTESIAN_POINT('Origin',(-1.,0.,-38.));
#317=CARTESIAN_POINT('',(-3.,0.,-38.));
#318=CARTESIAN_POINT('Origin',(3.00000000000001,0.,-40.));
#319=CARTESIAN_POINT('',(1.00000000000001,1.2,-40.));
#320=CARTESIAN_POINT('',(3.00000000000001,1.2,-40.));
#321=CARTESIAN_POINT('',(1.00000000000001,0.,-40.));
#322=CARTESIAN_POINT('',(1.00000000000001,0.,-40.));
#323=CARTESIAN_POINT('',(3.00000000000001,0.,-40.));
#324=CARTESIAN_POINT('Origin',(2.77555756156289E-15,1.2,-20.));
#325=CARTESIAN_POINT('',(-3.,1.2,0.));
#326=CARTESIAN_POINT('',(-3.,1.2,-40.));
#327=CARTESIAN_POINT('',(0.,1.2,0.));
#328=CARTESIAN_POINT('',(-3.,1.2,0.));
#329=CARTESIAN_POINT('',(0.,1.2,-33.));
#330=CARTESIAN_POINT('',(0.,1.2,0.));
#331=CARTESIAN_POINT('',(1.5,1.2,-34.9364916731037));
#332=CARTESIAN_POINT('Origin',(2.,1.2,-33.));
#333=CARTESIAN_POINT('',(3.00000000000001,1.2,-36.8729833462074));
#334=CARTESIAN_POINT('Origin',(1.00000000000001,1.2,-36.8729833462074));
#335=CARTESIAN_POINT('',(3.00000000000001,1.2,-38.));
#336=CARTESIAN_POINT('',(3.00000000000001,1.2,-35.));
#337=CARTESIAN_POINT('Origin',(1.00000000000001,1.2,-38.));
#338=CARTESIAN_POINT('Origin',(1.00000000000001,0.,-38.));
#339=CARTESIAN_POINT('',(3.00000000000001,0.,-38.));
#340=CARTESIAN_POINT('',(3.00000000000001,0.,-38.));
#341=CARTESIAN_POINT('Origin',(1.00000000000001,0.,-38.));
#342=CARTESIAN_POINT('Origin',(3.00000000000001,0.,-35.));
#343=CARTESIAN_POINT('',(3.00000000000001,0.,-36.8729833462074));
#344=CARTESIAN_POINT('',(3.00000000000001,0.,-36.8729833462074));
#345=CARTESIAN_POINT('',(3.00000000000001,0.,-35.));
#346=CARTESIAN_POINT('Origin',(1.00000000000001,0.,-36.8729833462074));
#347=CARTESIAN_POINT('',(1.5,0.,-34.9364916731037));
#348=CARTESIAN_POINT('',(1.5,0.,-34.9364916731037));
#349=CARTESIAN_POINT('Origin',(1.00000000000001,0.,-36.8729833462074));
#350=CARTESIAN_POINT('Origin',(2.,0.,-33.));
#351=CARTESIAN_POINT('',(0.,0.,-33.));
#352=CARTESIAN_POINT('',(0.,0.,-33.));
#353=CARTESIAN_POINT('Origin',(2.,0.,-33.));
#354=CARTESIAN_POINT('Origin',(0.,0.,0.));
#355=CARTESIAN_POINT('',(0.,0.,0.));
#356=CARTESIAN_POINT('',(0.,0.,0.));
#357=CARTESIAN_POINT('',(0.,0.,0.));
#358=CARTESIAN_POINT('Origin',(-3.,0.,0.));
#359=CARTESIAN_POINT('',(-3.,0.,0.));
#360=CARTESIAN_POINT('',(-3.,0.,0.));
#361=CARTESIAN_POINT('',(-3.,0.,0.));
#362=CARTESIAN_POINT('Origin',(-3.,0.,-40.));
#363=CARTESIAN_POINT('',(-3.,0.,-40.));
#364=CARTESIAN_POINT('Origin',(2.77555756156289E-15,0.,-20.));
#365=CARTESIAN_POINT('',(0.,0.,0.));
#366=UNCERTAINTY_MEASURE_WITH_UNIT(LENGTH_MEASURE(0.01),#370,
'DISTANCE_ACCURACY_VALUE',
'Maximum model space distance between geometric entities at asserted c
onnectivities');
#367=UNCERTAINTY_MEASURE_WITH_UNIT(LENGTH_MEASURE(0.01),#370,
'DISTANCE_ACCURACY_VALUE',
'Maximum model space distance between geometric entities at asserted c
onnectivities');
#368=(
GEOMETRIC_REPRESENTATION_CONTEXT(3)
GLOBAL_UNCERTAINTY_ASSIGNED_CONTEXT((#366))
GLOBAL_UNIT_ASSIGNED_CONTEXT((#370,#372,#373))
REPRESENTATION_CONTEXT('','3D')
);
#369=(
GEOMETRIC_REPRESENTATION_CONTEXT(3)
GLOBAL_UNCERTAINTY_ASSIGNED_CONTEXT((#367))
GLOBAL_UNIT_ASSIGNED_CONTEXT((#370,#372,#373))
REPRESENTATION_CONTEXT('','3D')
);
#370=(
LENGTH_UNIT()
NAMED_UNIT(*)
SI_UNIT(.MILLI.,.METRE.)
);
#371=(
LENGTH_UNIT()
NAMED_UNIT(*)
SI_UNIT(.CENTI.,.METRE.)
);
#372=(
NAMED_UNIT(*)
PLANE_ANGLE_UNIT()
SI_UNIT($,.RADIAN.)
);
#373=(
NAMED_UNIT(*)
SI_UNIT($,.STERADIAN.)
SOLID_ANGLE_UNIT()
);
#374=SHAPE_DEFINITION_REPRESENTATION(#375,#376);
#375=PRODUCT_DEFINITION_SHAPE('',$,#378);
#376=SHAPE_REPRESENTATION('',(#229),#368);
#377=PRODUCT_DEFINITION_CONTEXT('part definition',#382,'design');
#378=PRODUCT_DEFINITION('MoveableBarRound','MoveableBarRound',#379,#377);
#379=PRODUCT_DEFINITION_FORMATION('',$,#384);
#380=PRODUCT_RELATED_PRODUCT_CATEGORY('MoveableBarRound',
'MoveableBarRound',(#384));
#381=APPLICATION_PROTOCOL_DEFINITION('international standard',
'automotive_design',2009,#382);
#382=APPLICATION_CONTEXT(
'Core Data for Automotive Mechanical Design Process');
#383=PRODUCT_CONTEXT('part definition',#382,'mechanical');
#384=PRODUCT('MoveableBarRound','MoveableBarRound',$,(#383));
#385=PRESENTATION_STYLE_ASSIGNMENT((#387));
#386=PRESENTATION_STYLE_ASSIGNMENT((#388));
#387=SURFACE_STYLE_USAGE(.BOTH.,#391);
#388=SURFACE_STYLE_USAGE(.BOTH.,#392);
#389=SURFACE_STYLE_RENDERING_WITH_PROPERTIES($,#399,(#390));
#390=SURFACE_STYLE_TRANSPARENT(0.);
#391=SURFACE_SIDE_STYLE('',(#393,#389));
#392=SURFACE_SIDE_STYLE('',(#394));
#393=SURFACE_STYLE_FILL_AREA(#395);
#394=SURFACE_STYLE_FILL_AREA(#396);
#395=FILL_AREA_STYLE('',(#397));
#396=FILL_AREA_STYLE('',(#398));
#397=FILL_AREA_STYLE_COLOUR('',#399);
#398=FILL_AREA_STYLE_COLOUR('',#400);
#399=COLOUR_RGB('',0.749019607843137,0.749019607843137,0.749019607843137);
#400=COLOUR_RGB('',1.,1.,0.);
ENDSEC;
END-ISO-10303-21;
