# Supplementary material for: Open-Source Platform for Adjustable Training Regimes in Freely Moving and Head-Fixed Mice
Source: eNeuro. 2026 Mar 10;13(3):ENEURO.0459-25.2026. doi: 10.1523/ENEURO.0459-25.2026 (PMC13045870; doi:10.1523/ENEURO.0459-25.2026)
Supplement: Data 1 — Download Data 1, ZIP file. [file eneuro-13-ENEURO.0459-25.2026-s001.zip › ExtendedData2/PupilTracking/ResNetModel/inputs/ReadMe.txt]

Frames: Include all frames to undergo prediction as numbered .png 
files labeled in "Frame12345678.png" format


Test Train and Validation:
Separated into OpenEye and OccludedEye format. For each folder insert frames as individual .png files
for desired folder.

For publication, 100 example OpenEye and 100 example OccludedEye frames isolated separated as

train: 70 OpenEye frames | 70 OccludedEye frames
test: 15 OpenEye frames | 15 occludedEye frames
Validation: 15 OpenEye frames | 15 occludedEye frames
