# Supplementary material for: Open-Source Platform for Adjustable Training Regimes in Freely Moving and Head-Fixed Mice
Source: eNeuro. 2026 Mar 10;13(3):ENEURO.0459-25.2026. doi: 10.1523/ENEURO.0459-25.2026 (PMC13045870; doi:10.1523/ENEURO.0459-25.2026)
Supplement: Data 1 — Download Data 1, ZIP file. [file eneuro-13-ENEURO.0459-25.2026-s001.zip › ExtendedData2/PupilTracking/ResNetModel/notebooks/Predictions.ipynb]

# %% [code]
# Example code using PyTorch and torchvision
import torch
from torchvision import models, transforms
from PIL import Image
import os
import numpy as np
import cv2
import time # Import time for a small delay

# Define the denormalize function
def denormalize(
    x,
    mean=[0.485, 0.456, 0.406],
    std=[0.229, 0.224, 0.225]
):
    """
    Denormalizes a tensor image.

    :param x: The normalized image tensor.
    :param mean: The mean used for normalization.
    :param std: The standard deviation used for normalization.
    :return: The denormalized image tensor.
    """
    # Ensure the tensor is on the CPU before denormalization if it's on CUDA
    x = x.cpu()
    for t, m, s in zip(x, mean, std):
        t.mul_(s).add_(m)
    return torch.clamp(x, 0, 1) # Clamp values to be within [0, 1]

# Load pre-trained ResNet model
resnet_model = models.resnet18(pretrained=False)

# Get the number of features in the last layer
num_ftrs = resnet_model.fc.in_features
# Replace the final fully connected layer to match the number of classes in checkpoint
resnet_model.fc = torch.nn.Linear(num_ftrs, 2)

# Load the checkpoint
checkpoint = torch.load('/content/drive/MyDrive/ResNetModel/outputs/model.pth', map_location=torch.device('cpu'), weights_only=False)

# Extract the model's state dictionary from the checkpoint
# The error message indicates that the model's state_dict is stored under the key 'model_state_dict'
model_state_dict = checkpoint['model_state_dict']

# Load the model's state dictionary into the model
resnet_model.load_state_dict(model_state_dict)

resnet_model.eval()

# Preprocess input image
transform = transforms.Compose([
    transforms.Resize((224, 224)),
    transforms.ToTensor(),
    transforms.Normalize(mean=[0.485, 0.456, 0.406], std=[0.229, 0.224, 0.225]),
])

def save_test_results(
    tensor,
    output_class,
    output_confidence,
    counter,
    test_result_save_dir
):
    """
    This function will save a few test images along with the
    ground truth label and predicted label annotated on the image.

    :param tensor: The image tensor.
    :param target: The ground truth class number.
    :param output_class: The predicted class number.
    :param counter: The test image number.
    """
    # Denormalize the tensor before converting to numpy and saving
    image = denormalize(tensor).cpu()
    # Add a batch dimension if it's missing (e.g., if the input tensor was squeezed)
    if image.ndim == 3:
        image = image.unsqueeze(0)
    image = image.squeeze(0).permute((1, 2, 0)).numpy()
    image = np.ascontiguousarray(image, dtype=np.float32)
    image = cv2.cvtColor(image, cv2.COLOR_RGB2BGR)

    color = (0, 0, 255)
    cv2.putText(
        image, f"Pred: {CLASS_NAMES[int(output_class)]}",
        (5, 25), cv2.FONT_HERSHEY_SIMPLEX,
        0.6, color, 2, cv2.LINE_AA
    )
    cv2.imwrite(
        os.path.join(test_result_save_dir, 'test_image_'+str(counter).zfill(5)+'.png'),
        image*255.
    )

DEVICE = torch.device('cuda:0' if torch.cuda.is_available() else 'cpu')
CLASS_NAMES = ['OccludedEye', 'OpenEye']
test_result_save_dir = '/content/drive/MyDrive/ResNetModel/outputs/prediction_results'

# Ensure the prediction results directory exists before starting any file operations
os.makedirs(test_result_save_dir, exist_ok=True)

numFrames =
List = np.zeros((2, numFrames-1)) # Changed to 2 rows to store both class and confidence
for i in range(0, numFrames-1):
  image_path = os.path.join('/content/drive/MyDrive/ResNetModel/input/Frames/Frame000'+str(i+1).zfill(5)+'.png')
  image = Image.open(image_path)
  # Convert the image to RGB format before applying transformations
  image = image.convert('RGB')
  input_tensor = transform(image)
  input_batch = input_tensor.unsqueeze(0)

  # Make prediction
  with torch.no_grad():
      output = resnet_model(input_batch)

  # Print raw output before softmax
  print(f"Raw output before softmax: {output}")

  # Get predicted class and confidence
  class_confidence = torch.nn.functional.softmax(output, dim=1) # Apply softmax along dimension 1
  _, predicted_class = torch.max(class_confidence, 1) # Get the predicted class index from softmax output
  predicted_confidence_score = class_confidence[0, predicted_class.item()].item() # Get the confidence score for the predicted class


  print(f"Predicted class index: {CLASS_NAMES[predicted_class.item()]} Class Confidence: {predicted_confidence_score} Frame {i+1}/{numFrames}")
  List[0][i] = predicted_class.item()
  List[1][i] = predicted_confidence_score # Store confidence in the second row
  save_test_results(
                  input_tensor,
                  predicted_class.item(),
                  predicted_confidence_score,
                  i,
                  test_result_save_dir
              )
print(List)
# Specify the filename and delimiter for the CSV file
filename = os.path.join(test_result_save_dir, "predictions.csv")
delimiter = ","

# Diagnostic checks before saving
if not os.path.exists(test_result_save_dir):
    print(f"Error: Directory '{test_result_save_dir}' does not exist right before saving CSV.")
    print("Attempting to remount Google Drive and re-create directory...")
    from google.colab import drive
    drive.mount('/content/drive', force_remount=True)
    os.makedirs(test_result_save_dir, exist_ok=True)
    if os.path.exists(test_result_save_dir):
        print(f"Directory '{test_result_save_dir}' successfully re-created/verified.")
    else:
        print(f"Critical Error: Directory '{test_result_save_dir}' still does not exist after remount and re-creation attempt.")
elif not os.access(test_result_save_dir, os.W_OK):
    print(f"Error: Directory '{test_result_save_dir}' exists but is not writable.")
else:
    print(f"Directory '{test_result_save_dir}' exists and is writable. Proceeding to save.")

# Add a small delay to potentially help with Google Drive latency
time.sleep(1)

# Save the array to the CSV file
np.savetxt(filename, List.T, delimiter=delimiter) # Transpose the list before saving to have columns as class and confidence

# %% [code]
from google.colab import drive
drive.mount('/content/drive')

# %% [code]
from google.colab import drive
import os

# Check if Google Drive is already mounted
if not os.path.exists('/content/drive'):
    print("Google Drive not found, mounting...")
    drive.mount('/content/drive', force_remount=True)
else:
    print("Google Drive already mounted. Checking accessibility...")
    # Optionally, you can list contents to ensure it's accessible
    try:
        print(os.listdir('/content/drive/MyDrive'))
    except Exception as e:
        print(f"Could not access MyDrive: {e}. Attempting to remount...")
        drive.mount('/content/drive', force_remount=True)

print("Google Drive mount status checked.")

# %% [code]
import os

model_dir = '/content/drive/MyDrive/ResNetModel/outputs/'
if os.path.exists(model_dir):
    print(f"Contents of {model_dir}:")
    for item in os.listdir(model_dir):
        print(item)
else:
    print(f"Directory not found: {model_dir}")
