# Supplementary material for: Open-Source Platform for Adjustable Training Regimes in Freely Moving and Head-Fixed Mice
Source: eNeuro. 2026 Mar 10;13(3):ENEURO.0459-25.2026. doi: 10.1523/ENEURO.0459-25.2026 (PMC13045870; doi:10.1523/ENEURO.0459-25.2026)
Supplement: Data 1 — Download Data 1, ZIP file. [file eneuro-13-ENEURO.0459-25.2026-s001.zip › ExtendedData2/PupilTracking/ResNetModel/outputs/ReadMe.txt]

Data in notebook will be output into this directory. This file can be deleted once downloaded
