# Supplementary material for: Open-Source Platform for Adjustable Training Regimes in Freely Moving and Head-Fixed Mice
Source: eNeuro. 2026 Mar 10;13(3):ENEURO.0459-25.2026. doi: 10.1523/ENEURO.0459-25.2026 (PMC13045870; doi:10.1523/ENEURO.0459-25.2026)
Supplement: Data 1 — Download Data 1, ZIP file. [file eneuro-13-ENEURO.0459-25.2026-s001.zip › ExtendedData2/PupilTracking/ResNetModel/src/findmydatasets.py]

import os

from torchvision import datasets, transforms
from torch.utils.data import DataLoader

# Required constants.
TRAIN_DIR = '/content/drive/MyDrive/ResNetModel/input/Test'
VALID_DIR = '/content/drive/MyDrive/ResNetModel/input/Validation'
IMAGE_SIZE = 224 # Image size of resize when applying transforms.
BATCH_SIZE = 32
NUM_WORKERS = 4 # Number of parallel processes for data preparation.

# Training transforms
def get_train_transform(image_size):
    train_transform = transforms.Compose([
        transforms.Resize((image_size, image_size)),
        transforms.RandomHorizontalFlip(p=0.5),
        transforms.RandomRotation(35),
        transforms.RandomAdjustSharpness(sharpness_factor=2, p=0.5),
        transforms.ToTensor(),
        transforms.Normalize(
            mean=[0.485, 0.456, 0.406],
            std=[0.229, 0.224, 0.225]
            )
    ])
    return train_transform

# Validation transforms
def get_valid_transform(image_size):
    valid_transform = transforms.Compose([
        transforms.Resize((image_size, image_size)),
        transforms.ToTensor(),
        transforms.Normalize(
            mean=[0.485, 0.456, 0.406],
            std=[0.229, 0.224, 0.225]
            )
    ])
    return valid_transform

def get_datasets():
    """
    Function to prepare the Datasets.
    Returns the training and validation datasets along 
    with the class names.
    """
    dataset_train = datasets.ImageFolder(
        TRAIN_DIR, 
        transform=(get_train_transform(IMAGE_SIZE))
    )
    dataset_valid = datasets.ImageFolder(
        VALID_DIR, 
        transform=(get_valid_transform(IMAGE_SIZE))
    )
    return dataset_train, dataset_valid, dataset_train.classes

def get_data_loaders(dataset_train, dataset_valid):
    """
    Prepares the training and validation data loaders.
    :param dataset_train: The training dataset.
    :param dataset_valid: The validation dataset.
    Returns the training and validation data loaders.
    """
    train_loader = DataLoader(
        dataset_train, batch_size=BATCH_SIZE, 
        shuffle=True, num_workers=NUM_WORKERS
    )
    valid_loader = DataLoader(
        dataset_valid, batch_size=BATCH_SIZE, 
        shuffle=False, num_workers=NUM_WORKERS
    )
    return train_loader, valid_loader 
