# Supplementary material for: Open-Source Platform for Adjustable Training Regimes in Freely Moving and Head-Fixed Mice
Source: eNeuro. 2026 Mar 10;13(3):ENEURO.0459-25.2026. doi: 10.1523/ENEURO.0459-25.2026 (PMC13045870; doi:10.1523/ENEURO.0459-25.2026)
Supplement: Data 1 — Download Data 1, ZIP file. [file eneuro-13-ENEURO.0459-25.2026-s001.zip › ExtendedData2/PupilTracking/ResNetModel/src/model.py]

import torch.nn as nn

from torchvision import models
from torchvision.models import ResNet18_Weights

def build_model(pretrained=True, fine_tune=True, num_classes=2):
    if pretrained:
        print('[INFO]: Loading pre-trained weights')
        model = models.resnet18(weights=ResNet18_Weights.DEFAULT)
    else:
        print('[INFO]: Not loading pre-trained weights')
        model = models.resnet18(weights=None)
        
    if fine_tune:
        print('[INFO]: Fine-tuning all layers...')
        for params in model.parameters():
            params.requires_grad = True
    elif not fine_tune:
        print('[INFO]: Freezing hidden layers...')
        for params in model.parameters():
            params.requires_grad = False

    # Change the final classification head.
    model.fc = nn.Linear(in_features=512, out_features=num_classes)
    return model
