# Supplementary material for: Open-Source Platform for Adjustable Training Regimes in Freely Moving and Head-Fixed Mice
Source: eNeuro. 2026 Mar 10;13(3):ENEURO.0459-25.2026. doi: 10.1523/ENEURO.0459-25.2026 (PMC13045870; doi:10.1523/ENEURO.0459-25.2026)
Supplement: Data 1 — Download Data 1, ZIP file. [file eneuro-13-ENEURO.0459-25.2026-s001.zip › ExtendedData2/PupilTracking/ResNetModel/src/utils.py]

import torch
import matplotlib
import matplotlib.pyplot as plt
import os

matplotlib.style.use('ggplot')

def save_model(epochs, model, optimizer, criterion):
    """
    Function to save the trained model to disk.
    """
    torch.save({
                'epoch': epochs,
                'model_state_dict': model.state_dict(),
                'optimizer_state_dict': optimizer.state_dict(),
                'loss': criterion,
                }, '/content/drive/MyDrive/ResNetModel/outputs/model.pth')

def save_plots(train_acc, valid_acc, train_loss, valid_loss):
    """
    Function to save the loss and accuracy plots to disk.
    """
    # Accuracy plots.
    plt.figure(figsize=(10, 7))
    plt.plot(
        train_acc, color='tab:blue', linestyle='-', 
        label='train accuracy'
    )
    plt.plot(
        valid_acc, color='tab:red', linestyle='-', 
        label='validataion accuracy'
    )
    plt.xlabel('Epochs')
    plt.ylabel('Accuracy')
    plt.legend()
    plt.savefig('/content/drive/MyDrive/ResNetModel/outputs/accuracy.png')
    
    # Loss plots.
    plt.figure(figsize=(10, 7))
    plt.plot(
        train_loss, color='tab:blue', linestyle='-', 
        label='train loss'
    )
    plt.plot(
        valid_loss, color='tab:red', linestyle='-', 
        label='validation loss'
    )
    plt.xlabel('Epochs')
    plt.ylabel('Loss')
    plt.legend()
    plt.savefig('/content/drive/MyDrive/ResNetModel/outputs/loss.png')
    
