# Supplementary material for: Open-Source Platform for Adjustable Training Regimes in Freely Moving and Head-Fixed Mice
Source: eNeuro. 2026 Mar 10;13(3):ENEURO.0459-25.2026. doi: 10.1523/ENEURO.0459-25.2026 (PMC13045870; doi:10.1523/ENEURO.0459-25.2026)
Supplement: Data 1 — Download Data 1, ZIP file. [file eneuro-13-ENEURO.0459-25.2026-s001.zip › ExtendedData2/README_noteAboutAngledGrating.txt]

README_GratingDiscrimination2AC

Note, given the double-blinding we are unable to provide the link to our GitHub files.
Unfortunately, one of the variables need to build the visual flow for the angled grating is larger than the e Neuro upload limit.
For that reason we replaced the angled grating with a gray screen.

The angled grating version is available on GitHub.  
